# Supplementary material for: Genetic associations of protein-coding variants in human disease
Source: Nature. 2022 Feb 23;603(7899):95–102. doi: 10.1038/s41586-022-04394-w (PMC8891017; doi:10.1038/s41586-022-04394-w)
Supplement: Supplementary file 4 — Supplementary Tables 1–14 – see Supplementary Information document for full table descriptions. [file 41586_2022_4394_MOESM4_ESM.xlsx]

## Sheet: ST1 - Cohort demographics
ST1. Demographics of UKB and FG cohorts.
UKB = UK Biobank; FG = FinnGen; R5 and R6 indicates FG R5 and R6 versions respectively
	UKB	FG (R5)	FG (R6)
Age (years, mean [5-95%])	56.8 [42.0-68.0]	52.3 [22.5-78.0]	52.8 [22.9-78.8]
Gender (% female)	54.1	56.5	56.5
Height (m, mean [5-95%])	1.69 [1.55 1.84]	1.70 [1.55-1.86]	1.70 [1.55-1.86]
Weight (kg, mean [5-95%])	78.2 [55.8-106.3]	78.8 [55.0-110.0]	79.0 [55.0-110.0]
BMI (kg/m², mean [5-95%])	27.4 [21.0-36.2]	27.2 [20.3-37.0]	27.3 [20.3-37.1]
Number of ICD10 categories (n>100)	1048	1066	1116
Total number of individuals	392814	150831	260405

## Sheet: ST2 - Disease summary
ST2. Disease definition and counts in UKB and FG.
Phecode/ICD10	FG trait ID	FG-UKB similarity score	Disease description (UKB)	Disease description (FG)	Disease cluster ID	Disease group	UKB cases	FG cases (R6)	FG cases (R5)	Additional sex specific analysis	Post-QC variants analysed
B44	AB1_ASPERGILLOSIS	1	Aspergillosis	Aspergillosis	1	infectious diseases	191	106	<100	NA	31057
B37	AB1_CANDIDIASIS	1	Candidiasis	Candidiasis	2	infectious diseases	2815	2404	2015	NA	57385
B35	AB1_DERMATOPHYTOSIS	1	Dermatophytosis	Dermatophytosis	4	infectious diseases	286	2001	1656	NA	34927
A09	AB1_GASTROENTERITIS_NOS	1	Infectious gastroenteritis and colitis, unspecified	Diarrhoea and gastroenteritis of presumed infectious origin	5	infectious diseases	8412	18586	15255	NA	66987
134	AB1_HELMINTIASES	1	Helminthiases	Helminthiases	6	infectious diseases	166	284	232	NA	29693
B00	AB1_HERPES_SIMPLEX	1	Herpes viral [herpes simplex] infections	Herpes viral [herpes simplex] infections	7	infectious diseases	321	1969	1595	NA	35999
117	AB1_MYCOSES	0.704762	Mycoses	Mycoses	1	infectious diseases	319	4790	3976	NA	36079
B96	AB1_OTHER_BACT_INOTHER	1	Other bacterial agents as the cause of diseases classed elsewhere	Other bacterial agents as the cause of diseases classified to other chapters	8	infectious diseases	9913	160	134	NA	68308
A41	AB1_OTHER_SEPSIS	1	Other sepsis	Other septicaemia	9	infectious diseases	5102	6513	5373	NA	62465
A02	AB1_SALMONELLA_OTH	1	Other salmonella infections	Other salmonella infections	10	infectious diseases	105	714	597	NA	25791
A40	AB1_STREPTO_SEPSIS	1	Streptococcal sepsis	Streptococcal septicaemia	11	infectious diseases	328	1316	1090	NA	36423
B95	AB1_STREPTSTAPHYCOCC_INOTHER	1	Strep as the cause of diseases classified elsewhere	Streptococcus and staphylococcus as the cause of diseases classified to other chapters	12	infectious diseases	4648	115	<100	NA	61741
369.2	AB1_VIRAAL_CONJUNCT	0.777778	Eye infection, viral	Viral conjunctivitis	7	sense organs	140	363	290	NA	28219
B97	AB1_VIRAL_INOTHER	1	Viral agents as the cause of diseases classified elsewhere	Viral agents as the cause of diseases classified to other chapters	13	infectious diseases	595	317	268	NA	42667
A87	AB1_VIRAL_MENINGITIS	1	Viral meningitis	Viral meningitis	14	neurological	160	658	533	NA	29327
A08	AB1_VIRAL_OTHER_INTEST_INFECTIONS	1	Viral and other specified intestinal infections	Viral and other specified intestinal infections	15	infectious diseases	1023	4916	4165	NA	48113
B02	AB1_ZOSTER	1	Zoster [herpes zoster]	Zoster [herpes zoster]	16	infectious diseases	590	2574	2080	NA	42443
F10	ALCOHOLMENTAL	1	Alcohol related disorders	Mental and behavioural disorders due to alcohol, excluding acute intoxication	17	mental disorders	5934	11639	9672	NA	63418
540.1	APPENDICITIS_BROAD	1	Appendicitis	Appendicitis, broad definition	18	digestive	3596	20164	16766	NA	59607
495	ASTHMA_CHILD	1	Asthma	Childhood asthma (age<16)	19	respiratory	28842	3654	3025	NA	78644
C21	C3_ANUS_ANALCANAL	1	Malignant neoplasm of anus and anal canal	Malignant neoplasm of anus and anal canal	20	neoplasms	203	161	108	NA	31483
189.21	C3_BLADDER	1	Malignant neoplasm of bladder	Malignant neoplasm of bladder	22	neoplasms	2415	1701	1115	NA	56265
170.1	C3_BONE_CARTILAGE	1	Bone cancer	Malignant neoplasm of bone and articular cartilage	23	neoplasms	159	161	119	NA	29337
191.11	C3_BRAIN	1	Cancer of brain	Malignant neoplasm of brain	24	neoplasms	618	615	464	NA	42931
174.11	C3_BREAST	1	Malignant neoplasm of female breast	Malignant neoplasm of breast	25	neoplasms	10915	11573	8401	females	69235
174.11	C3_BREAST_HER2NEG	1	Malignant neoplasm of female breast	Malignant neoplasm of breast, HER2-negative	25	neoplasms	10915	10538	7355	females	69235
174.11	C3_BREAST_HERNEG	1	Malignant neoplasm of female breast	Malignant neoplasm of breast, HR-negative	25	neoplasms	10915	4177	3092	females	69235
174.11	C3_BREAST_HERPLUS	1	Malignant neoplasm of female breast	Malignant neoplasm of breast, HR-positive	25	neoplasms	10915	6363	4263	females	69235
C34	C3_BRONCHUS_LUNG	1	Malignant neoplasm of bronchus and lung	Malignant neoplasm of bronchus and lung	26	neoplasms	2819	3061	1681	NA	57321
180.1	C3_CERVIX_UTERI	1	Cervical cancer	Malignant neoplasm of cervix uteri	27	neoplasms	251	2229	1648	females	33582
C18	C3_COLON	1	Malignant neoplasm of colon	Malignant neoplasm of colon	28	neoplasms	3528	2594	1803	NA	59269
C18	C3_COLON_ADENO	1	Malignant neoplasm of colon	Colon adenocarcinoma	28	neoplasms	3528	2009	1396	NA	59269
C49	C3_CONNECTIVE_SOFT_NAS	1	Malignant neoplasm of other connective and soft tissue	Malignant neoplasm of other connective and soft tissue	29	neoplasms	356	408	275	NA	37092
C54	C3_CORPUS_UTERI	1	Malignant neoplasm of corpus uteri	Malignant neoplasm of corpus uteri	30	neoplasms	1364	1430	1053	females	50996
194	C3_ENDOCRINE	0.928571	Cancer of other endocrine glands	Malignant neoplasm of endocrine gland	31	neoplasms	102	1369	1069	NA	25532
C69	C3_EYE_ADNEXA	1	Malignant neoplasm of eye and adnexa	Malignant neoplasm of eye and adnexa	32	neoplasms	186	205	161	NA	30717
191.1	C3_EYE_BRAIN_NEURO	0.705882	Cancer of brain and nervous system	Malignant neoplasm of eye, brain and central nervous system	24	neoplasms	667	1897	1446	NA	43752
C57	C3_FEMALE_GENITAL_NAS	1	Malignant neoplasm of other and unspecified female genital organs	Malignant neoplasm of other and unspecified female genital organs	33	neoplasms	110	160	106	females	26066
191.11	C3_GBM	1	Cancer of brain	Brain glioblastoma	24	neoplasms	618	145	<100	NA	42931
189.11	C3_KIDNEY_NOTRENALPELVIS	1	Malignant neoplasm of kidney, except pelvis	Malignant neoplasm of kidney, except renal pelvis	34	neoplasms	1236	1393	971	NA	50049
C32	C3_LARYNX	1	Malignant neoplasm of larynx	Malignant neoplasm of larynx	35	neoplasms	270	279	180	NA	34308
C22	C3_LIVER_INTRAHEPATIC_BILE_DUCTS	1	Malignant neoplasm of liver and intrahepatic bile ducts	Malignant neoplasm of liver and intrahepatic bile ducts	36	neoplasms	507	442	304	NA	40844
198.1	C3_LYMPHNODES_SECONDARY_NAS	1	Secondary malignancy of lymph nodes	Secondary and unspecified malignant neoplasm of lymph nodes	37	neoplasms	6383	1381	995	NA	64517
C43	C3_MELANOMA_SKIN	1	Malignant melanoma of skin	Malignant melanoma of skin	38	neoplasms	2461	143	<100	NA	56362
C45	C3_MESOTHELIOMA	1	Mesothelioma	Mesothelioma	39	neoplasms	285	168	133	NA	34923
C34	C3_NSCLC_ADENO	1	Malignant neoplasm of bronchus and lung	Non-small cell lung cancer, adenocarcinoma	26	neoplasms	2819	929	571	NA	57321
C34	C3_NSCLC_SQUAM	1	Malignant neoplasm of bronchus and lung	Non-small cell lung cancer, squamous	26	neoplasms	2819	696	365	NA	57321
C15	C3_OESOPHAGUS	1	Malignant neoplasm of oesophagus	Malignant neoplasm of oesophagus	40	neoplasms	905	358	232	NA	46884
172.2	C3_OTHER_SKIN	1	Other non-epithelial cancer of skin	Other malignant neoplasms of skin (=non-melanoma skin cancer)	41	neoplasms	13425	13705	10382	NA	71142
184.11	C3_OVARY	1	Malignant neoplasm of ovary	Malignant neoplasm of ovary	42	neoplasms	1062	1041	719	females	48468
157	C3_PANCREAS	1	Pancreatic cancer	Malignant neoplasm of pancreas	43	neoplasms	860	881	605	NA	46348
C48	C3_RETROPERITONEUM_PERITONEUM	1	Malignant neoplasm of retroperitoneum and peritoneum	Malignant neoplasm of retroperitoneum and peritoneum	42	neoplasms	232	101	<100	NA	32772
C34	C3_SCLC	1	Malignant neoplasm of bronchus and lung	Small cell lung cancer	26	neoplasms	2819	346	179	NA	57321
C79	C3_SECONDARY_NAS	1	Secondary malignant neoplasm of other and unspecified sites	Secondary malignant neoplasm of other and unspecified sites	37	neoplasms	4321	230	139	NA	61094
C78	C3_SECONDARY_RESPIRATORY_DIGESTIVE	1	Secondary malignant neoplasm of respiratory and digestive organs	Secondary malignant neoplasm of respiratory and digestive organs	37	neoplasms	5806	109	<100	NA	63607
C80	C3_SECONDARY_WITHOUT_SITESPEC	1	Malignant neoplasm without specification of site	Malignant neoplasm, without specification of site	44	neoplasms	1619	522	400	NA	52432
C17	C3_SMALL_INTESTINE	1	Malignant neoplasm of small intestine	Malignant neoplasm of small intestine	45	neoplasms	228	349	252	NA	32557
C16	C3_STOMACH	1	Malignant neoplasm of stomach	Malignant neoplasm of stomach	40	neoplasms	706	889	633	NA	44209
187.2	C3_TESTIS	1	Malignant neoplasm of testis	Malignant neoplasm of testis	46	neoplasms	262	268	199	males	34092
193	C3_THYROID_GLAND	1	Thyroid cancer	Malignant neoplasm of thyroid gland	47	neoplasms	399	1257	989	NA	38411
198	C3_UNCERTAIN_SECONDARY	0.7	Secondary malignant neoplasm	Secondary uncertain malignant neoplasm	37	neoplasms	11480	2237	1600	NA	69648
189	C3_URINARY_TRACT	0.826087	Cancer of urinary organs (incl. kidney and bladder)	Malignant neoplasm of urinary organs	22	neoplasms	4782	3209	2168	NA	62089
C51	C3_VULVA	1	Malignant neoplasm of vulva	Malignant neoplasm of vulva	48	neoplasms	129	188	125	females	27603
427	CARDIAC_ARRHYTM	0.730769	Cardiac dysrhythmias	Cardiac arrhythmias	49	circulatory system	29281	41150	32416	NA	78720
227.1	CD2_BENIGN_ADRENAL	1	Benign neoplasm of adrenal gland	Benign neoplasm: Adrenal gland	50	neoplasms	225	909	725	NA	32495
213	CD2_BENIGN_BONE_CARTILAGE	1	Benign neoplasm of bone and articular cartilage	Benign neoplasm of bone and articular cartilage	51	neoplasms	318	1435	1190	NA	36085
D33	CD2_BENIGN_BRAIN_CNS	1	Benign neoplasm of brain and other parts of central nervous system	Benign neoplasm of brain and other parts of central nervous system	52	neoplasms	384	1092	923	NA	38028
610.4	CD2_BENIGN_BREAST	1	Benign neoplasm of breast	Benign neoplasm of breast	53	genitourinary	1436	2477	2079	females	51499
D12	CD2_BENIGN_COLORECANI	1	Benign neoplasm of colon, rectum, anus and anal canal	Benign neoplasm of colon, rectum, anus and anal canal	54	neoplasms	15501	11490	9312	NA	72433
D21	CD2_BENIGN_CONNECTIVE_SOFT	1	Other benign neoplasms of connective and other soft tissue	Other benign neoplasms of connective and other soft tissue	55	neoplasms	572	1814	1497	NA	42197
D14	CD2_BENIGN_EAR_RESP	1	Benign neoplasm of middle ear and respiratory system	Benign neoplasm of middle ear and respiratory system	56	neoplasms	288	1307	1045	NA	34873
227	CD2_BENIGN_ENDOCRINE_OTH	1	Benign neoplasm of other endocrine glands and related structures	Benign neoplasm of other and unspecified endocrine glands	57	neoplasms	1018	1981	1624	NA	48081
224	CD2_BENIGN_EYE	1	Benign neoplasm of eye	Benign neoplasm of eye and adnexa	58	neoplasms	135	1443	1191	NA	27783
221	CD2_BENIGN_FEMALE_GEN_OTH	1	Benign neoplasm of other female genital organs	Benign neoplasm of other and unspecified female genital organs	59	neoplasms	219	787	662	females	32129
228	CD2_BENIGN_HEAMANGIOMA_LYMPHANGIOMA	1	Haemangioma and lymphangioma, any site	Haemangioma and lymphangioma, any site	60	neoplasms	1711	1509	1243	NA	53085
218.1	CD2_BENIGN_LEIOMYOMA_UTERI	1	Uterine leiomyoma	Leiomyoma of uterus	61	neoplasms	10047	21518	18060	females	68594
214	CD2_BENIGN_LIPOMATOUS	1	Lipoma	Benign lipomatous neoplasm	62	neoplasms	6792	5885	4870	NA	65071
222	CD2_BENIGN_MALE_GEN	1	Benign neoplasm of male genital organs	Benign neoplasm of male genital organs	63	neoplasms	163	343	282	males	29470
D22	CD2_BENIGN_MELANOCYTIC	1	Melanocytic nevi	Melanocytic naevi	64	neoplasms	4971	4932	4035	NA	62265
D32	CD2_BENIGN_MENINGES	1	Benign neoplasm of meninges	Benign neoplasm of meninges	65	neoplasms	568	1519	1280	NA	42167
D10	CD2_BENIGN_MOUTH_PHARYNX	1	Benign neoplasm of mouth and pharynx	Benign neoplasm of mouth and pharynx	66	neoplasms	491	1978	1655	NA	40582
D13	CD2_BENIGN_OTHERDIGESTIVE	1	Benign neoplasm of and ill-defined parts of digestive system	Benign neoplasm of other and ill-defined parts of digestive system	67	neoplasms	1403	2868	2337	NA	51186
D36	CD2_BENIGN_OTHER_NOS	1	Benign neoplasm of other and unspecified sites	Benign neoplasm of other and unspecified sites	68	neoplasms	786	558	453	NA	45445
220	CD2_BENIGN_OVARY	1	Benign neoplasm of ovary	Benign neoplasm of ovary	69	neoplasms	1550	3630	3003	females	52166
227.2	CD2_BENIGN_PARATHYROID	1	Benign neoplasm of parathyroid gland	Benign neoplasm: Parathyroid gland	57	neoplasms	429	157	123	NA	39077
227.3	CD2_BENIGN_PITUITARY_CRANIPHAR	1	Benign neoplasm of pituitary gland and craniopharyngeal duct (pouch)	Benign neoplasm: Pituitary gland, craniopharyngeal duct	70	neoplasms	357	876	735	NA	37290
D11	CD2_BENIGN_SALIVARY	1	Benign neoplasm of major salivary glands	Benign neoplasm of major salivary glands	71	neoplasms	507	1594	1298	NA	40988
D23	CD2_BENIGN_SKIN	1	Other benign neoplasms of skin	Other benign neoplasms of skin	72	neoplasms	4300	7686	6402	NA	61145
226	CD2_BENIGN_THYROID	1	Benign neoplasm of thyroid glands	Benign neoplasm of thyroid gland	73	neoplasms	296	560	455	NA	35298
223	CD2_BENIGN_URINARY	1	Benign neoplasm of kidney and other urinary organs	Benign neoplasm of urinary organs	74	neoplasms	206	677	562	NA	31740
218.2	CD2_BENIGN_UTERUS_OTH	1	Other benign neoplasm of uterus	Other benign neoplasms of uterus	75	neoplasms	351	1057	911	females	36993
202.21	CD2_FOLLICULAR_LYMPHOMA	1	Nodular lymphoma	Follicular lymphoma	76	neoplasms	481	614	522	NA	40407
201	CD2_HODGKIN_LYMPHOMA	1	Hodgkin's disease	Hodgkin lymphoma	77	neoplasms	280	454	369	NA	34695
C88	CD2_IMMUNOPROLIFERATIVE	1	Malignant immunoproliferative diseases and certain other B-cell lymphomas	Malignant immunoproliferative diseases	78	neoplasms	133	123	105	NA	27798
D05	CD2_INSITU_BREAST	1	Carcinoma in situ of breast	Carcinoma in situ of breast	79	neoplasms	2348	1373	1131	females	55868
D06	CD2_INSITU_CERVIX_UTERI	1	Carcinoma in situ of cervix uteri	Carcinoma in situ of cervix uteri	80	neoplasms	556	358	298	females	41787
D07	CD2_INSITU_GENITAL	1	Carcinoma in situ of other and unspecified genital organs	Carcinoma in situ of other and unspecified genital organs	81	neoplasms	550	139	115	females	41663
D03	CD2_INSITU_MELANOMA	1	Melanoma in situ	Melanoma in situ	82	neoplasms	882	490	393	NA	46592
172.3	CD2_INSITU_SKIN	1	Carcinoma in situ of skin	Carcinoma in situ of skin	83	neoplasms	889	1689	1379	NA	46618
204.1	CD2_LYMPHOID_LEUKAEMIA	1	Lymphoid leukaemia	Lymphoid leukaemia	84	neoplasms	745	808	663	NA	44923
C90	CD2_MULTIPLE_MYELOMA_PLASMA_CELL	1	Multiple myeloma and malignant plasma cell neoplasms	Multiple myeloma and malignant plasma cell neoplasms	85	neoplasms	693	693	598	NA	44186
C92	CD2_MYELOID_LEUKAEMIA	1	Myeloid leukaemia	Myeloid leukaemia	86	neoplasms	514	340	283	NA	41061
C83	CD2_NONFOLLICULAR_LYMPHOMA	1	Non-follicular lymphoma	Non-follicular lymphoma	87	neoplasms	1006	1503	1283	NA	48028
C85	CD2_NONHODGKIN_NAS	1	Other and unspecified types of non-Hodgkin lymphoma	Other and unspecified types of non-Hodgkin lymphoma	87	neoplasms	1366	643	533	NA	50945
C84	CD2_TNK_LYMPHOMA	1	Mature T/NK-cell lymphomas	Mature T/NK-cell lymphomas	88	neoplasms	143	177	150	NA	28385
574	CHOLELITH_BROAD	1	Cholelithiasis and cholecystitis	Cholelithiasis, broad definition with cholecystitis	89	digestive	17459	24106	19883	NA	73620
204.22	CML	1	Myeloid leukaemia, chronic	Chronic myeloid leukaemia [CML], BCR/ABL-positive	86	neoplasms	149	131	111	NA	28658
747.1	CONGEN_HEART_ARTER	0.838235	Cardiac congenital anomalies	Congenital malformations of heart and great arteries	90	congenital anomalies	3165	2431	1994	NA	58528
496.21	COPD_EARLY	1	Obstructive chronic bronchitis	Early onset COPD	91	respiratory	10647	4485	3508	NA	68842
496.21	COPD_LATER	1	Obstructive chronic bronchitis	Later onset COPD	91	respiratory	10647	4660	3087	NA	68842
283	D3_ACQHAEMOLYTICANAEMIA	1	Acquired haemolytic anaemias	Acquired haemolytic anaemia	92	hematopoietic	168	360	282	NA	29709
285.1	D3_ACUTEPOSTBLEEDANAEMIA	1	Acute post-haemorrhagic anaemia	Acute post-haemorrhagic anaemia	93	hematopoietic	277	571	471	NA	34637
288.1	D3_AGRANULOCYTOSIS	1	Decreased white blood cell count	Agranulocytosis	9	hematopoietic	3776	1885	1527	NA	59948
285.2	D3_ANAEMIAINCHRONICDISEASE	1	Anaemia of chronic disease	Anaemia in chronic diseases classified elsewhere	94	hematopoietic	857	239	187	NA	46338
281.12	D3_ANAEMIA_B12_DEF	1	Other vitamin B12 deficiency anaemia	Vitamin B12 deficiency anaemia	95	hematopoietic	1069	2064	1707	NA	48473
280	D3_ANAEMIA_IRONDEF	1	Iron deficiency anaemias	Iron deficiency anaemia	96	hematopoietic	9848	7486	6087	NA	68281
280.2	D3_ANAEMIA_IRONDEF_BLOODLOSS	1	Iron deficiency anaemia secondary to blood loss (chronic)	Iron deficiency anaemia secondary to blood loss (chronic)	97	hematopoietic	507	2823	2332	NA	40842
286.1	D3_COAGDEF	1	Congenital coagulation defects	Chronic Coagulation defects	98	hematopoietic	509	362	281	NA	41108
286.7	D3_COAGDEFNAS	1	Other and unspecified coagulation defects	Other and unspecified coagulation defects	99	hematopoietic	425	696	551	NA	39024
D68	D3_COAGOTHER	1	Other coagulation defects	Other coagulation defects	99	hematopoietic	1080	1097	864	NA	48753
286.12	D3_HEREDOTHCLOFACTORS	1	Congenital deficiency of other clotting factors (including factor VII)	Hereditary deficiency of other clotting factors	98	hematopoietic	322	130	<100	NA	36223
279	D3_IMMUDEF	0.926829	Disorders involving the immune mechanism	Immunodeficiencies	100	endocrine/metabolic	313	847	703	NA	35826
D80	D3_IMMUDEFANTIBODY	1	Immunodeficiency with predominantly antibody defects	Immunodeficiency with predominantly antibody defects	100	endocrine/metabolic	183	443	368	NA	30647
281	D3_NUTRIANAEMIA	0.772727	Other deficiency anaemia	Nutritional anaemias	95	hematopoietic	1359	9386	7677	NA	50728
D64	D3_OTHERANAEMIA	1	Other anaemias	Other anaemias	96	hematopoietic	13559	7472	6005	NA	71123
D61	D3_OTHERAPLASTICANAEMIA	1	Other aplastic anaemias and other bone marrow failure syndromes	Other and unspecified aplastic anaemias	101	hematopoietic	557	178	135	NA	41863
D75	D3_OTHERBLOOD	1	Other and unspecified diseases of blood and blood-forming organs	Oher diseases of blood and blood-forming organs	102	hematopoietic	732	923	739	NA	44785
288.2	D3_OTHERWHITECELL	1	Elevated white blood cell count	Other disorders of white blood cells	103	hematopoietic	405	820	651	NA	38522
287	D3_PURPURA_AND3_OTHER_HAEMORRHAGIC	1	Purpura and other haemorrhagic conditions	Purpura and other haemorrhagic conditions	104	hematopoietic	2056	2258	1829	NA	54648
D86	D3_SARCOIDOSIS	1	Sarcoidosis	Sarcoidosis	105	dermatologic	604	2496	2046	NA	42802
289.8	D3_SCNDPOLYCYTHAEMIA	1	Polycythaemia, secondary	Secondary polycythaemia	102	hematopoietic	357	276	225	NA	37171
289.5	D3_SPLEENDISEASE	1	Diseases of spleen	Diseases of spleen	106	hematopoietic	623	207	164	NA	43050
286.11	D3_VONVILLEBRAND	1	Von Willebrand disease	Von Willebrand disease	107	hematopoietic	115	189	149	NA	26619
E07	DIS_THYROID_OTH	0.8	Other disorders of thyroid	Other disorders of thyroid	108	endocrine/metabolic	461	193	169	NA	39810
440.2	DM_PERIPHATHERO	1	Atherosclerosis of the extremities	Peripheral atherosclerosis	109	circulatory system	973	8393	6631	NA	47556
276.41	E4_ACIDOSIS	1	Acidosis	Acidosis	110	endocrine/metabolic	1514	251	210	NA	51928
255.2	E4_ADDISON	0.8	Adrenal hypofunction	Adrenocortical insufficiency	111	endocrine/metabolic	423	531	403	NA	38952
E27	E4_ADRENAL	1	Other disorders of adrenal gland	Other disorders of adrenal gland	111	endocrine/metabolic	565	690	528	NA	41875
E85	E4_AMYLOIDOSIS	1	Amyloidosis	Amyloidosis	112	endocrine/metabolic	173	287	226	NA	30103
255.11	E4_CUSHING	1	Cushing's syndrome	Cushing syndrome	113	endocrine/metabolic	111	197	163	NA	26203
253.3	E4_DIABINSIPIDUS	1	Diabetes insipidus	Diabetes insipidus	114	endocrine/metabolic	101	170	142	NA	25309
250.11	E4_DM1KETO	1	Type 1 diabetes with ketoacidosis	Type 1 diabetes with ketoacidosis	115	endocrine/metabolic	284	1628	1327	NA	34811
250.13	E4_DM1OPTH	1	Type 1 diabetes with ophthalmic manifestations	Type 1 diabetes with ophthalmic complications	116	endocrine/metabolic	527	3668	2877	NA	41202
250.1	E4_DM1_STRICT	0.909091	Type 1 diabetes	Type 1 diabetes, strict (exclude DM2)	116	endocrine/metabolic	3002	3392	2649	NA	57934
250.22	E4_DM2REN	1	Type 2 diabetes with renal manifestations	Type 2 diabetes with renal complications	117	endocrine/metabolic	246	1605	1296	NA	33372
E11	E4_DM2_STRICT	0.909091	Type 2 diabetes mellitus	Type 2 diabetes, strict (exclude DM1)	118	endocrine/metabolic	20999	37002	29166	NA	75365
E89	E4_ENDOMETPOSTOP	1	Postprocedural endocrine and metabolic comp and disorders, NEC	Postprocedural endocrine and metabolic disorders, not elsewhere classified	119	endocrine/metabolic	1557	1841	1555	NA	52138
E87	E4_FLUIDELECTRO	1	Other disorders of fluid, electrolyte and acid-base balance	Other disorders of fluid, electrolyte and acid-base balance	120	endocrine/metabolic	7553	5197	4242	NA	65835
251	E4_GLUCOPANCREAS	0.888889	Other disorders of pancreatic internal secretion	Other disorders of glucose regulation and pancreatic internal secretion	121	endocrine/metabolic	1200	1607	1283	NA	49505
241.1	E4_GOITRENOD	1	Nontoxic uninodular goitre	Nontoxic single thyroid nodule	122	endocrine/metabolic	549	1349	1121	NA	41773
272.11	E4_HYPERCHOL	1	Hypercholesterolemia	Pure hypercholesterolaemia	123	endocrine/metabolic	38058	13092	8808	NA	81429
276.13	E4_HYPERKALAEMIA	1	Hyperpotassaemia	Hyperkalaemia	124	endocrine/metabolic	1360	728	557	NA	50859
272.13	E4_HYPERLIPMIX	1	Mixed hyperlipidaemia	Mixed hyperlipidaemia	125	endocrine/metabolic	168	665	513	NA	29666
276.11	E4_HYPEROSMHNAT	1	Hyperosmolality and/or hypernatraemia	Hyperosmolality and hypernatraemia	126	endocrine/metabolic	384	186	149	NA	37905
252.1	E4_HYPERPARA	1	Hyperparathyroidism	Hyperparathyroidism	127	endocrine/metabolic	975	3603	2928	NA	47634
E22	E4_HYPERPIT	1	Hyperfunction of pituitary gland	Hyperfunction of pituitary gland	128	endocrine/metabolic	354	965	762	NA	37139
276.14	E4_HYPOKALAEMIA	1	Hypopotassaemia	Hypokalaemia	120	endocrine/metabolic	2121	1743	1383	NA	54922
276.12	E4_HYPOOSMNAT	1	Hypo-osmolality and/or hyponatraemia	Hypo-osmolality and hyponatraemia	120	endocrine/metabolic	2713	2789	2319	NA	57145
252.2	E4_HYPOPARA	0.833333	Hypoparathyroidism	Hypoparathyroidism	119	endocrine/metabolic	200	617	485	NA	31382
253.2	E4_HYPOPIT	1	Pituitary hypofunction	Hypopituitarism	70	endocrine/metabolic	305	1085	910	NA	35555
275.1	E4_IRON_MET	1	Disorders of iron metabolism	Disorders of iron metabolism	129	hematopoietic	823	171	146	NA	45718
E73	E4_LACTOSEINT	1	Lactose intolerance	Lactose intolerance	130	endocrine/metabolic	126	535	445	NA	27242
E78	E4_LIPOPROT	1	Disorders of lipoprotein metabolism and other lipidemias	Disorders of lipoprotein metabolism and other lipidaemias	123	endocrine/metabolic	41170	20148	14010	NA	82212
260	E4_MALNUTRITION	0.777778	Protein-calorie malnutrition	Malnutrition	131	endocrine/metabolic	222	231	180	NA	32413
E83	E4_MINERAL_MET	1	Disorders of mineral metabolism	Disorders of mineral metabolism	129	endocrine/metabolic	2913	1155	961	NA	57693
278.1	E4_OBESITY	1	Obesity	Obesity	132	endocrine/metabolic	14753	11483	8908	NA	72109
278	E4_OBESITY_HYPER	0.866667	Overweight, obesity and other hyperalimentation	Obesity and other hyperalimentation	132	endocrine/metabolic	14861	11555	8965	NA	72186
E28	E4_OVARDYS	1	Ovarian dysfunction	Ovarian dysfunction	133	endocrine/metabolic	279	1135	942	females	34649
252	E4_PARATHYRO	0.916667	Disorders of parathyroid gland	Disorders of parathyroid gland	127	endocrine/metabolic	1108	4133	3341	NA	48917
256.4	E4_PCOS	1	Polycystic ovaries	Polycystic ovarian syndrome	133	endocrine/metabolic	230	797	<100	NA	32666
E80	E4_PORBILIR	1	Disorders of porphyrin and bilirubin metabolism	Disorders of porphyrin and bilirubin metabolism	134	endocrine/metabolic	471	180	142	NA	40162
257.1	E4_TESTICHYPO	1	Testicular hypofunction	Testicular hypofunction	135	endocrine/metabolic	165	311	255	males	29591
257	E4_TESTIDYS	1	Testicular dysfunction	Testicular dysfunction	135	endocrine/metabolic	174	343	285	males	30056
245.21	E4_THYROIDITAUTOIM	1	Chronic lymphocytic thyroiditis	Autoimmune thyroiditis	136	endocrine/metabolic	237	301	244	NA	32989
242.1	E4_THYTOXGOITDIF	1	Graves' disease	Thyrotoxicosis with diffuse goitre	137	endocrine/metabolic	511	2778	2350	NA	40875
E53	E4_VIT_B_DEF	1	Deficiency of other B group vitamins	Deficiency of other B group vitamins	139	endocrine/metabolic	1024	360	284	NA	47791
E55	E4_VIT_D_DEF	1	Vitamin D deficiency	Vitamin D deficiency	140	endocrine/metabolic	868	215	182	NA	46567
276.5	E4_VOLUME	1	Hypovolemia	Volume depletion	141	endocrine/metabolic	3819	1329	1088	NA	59949
F10	F5_ALCOHOL	1	Alcohol related disorders	Mental and behavioural disorders due to alcohol	17	mental disorders	5934	13422	11100	NA	63418
F12	F5_CANNABIS	1	Cannabis related disorders	Mental and behavioural disorders due to cannabinoids	142	mental disorders	176	721	617	NA	30137
F05	F5_DELIRIUM	1	Delirium due to known physiological condition	Delirium, not induced by alcohol and other psychoactive substances	143	mental disorders	1159	1547	1269	NA	49282
F22	F5_DELUSIO	1	Delusional disorders	Persistent delusional disorders	144	mental disorders	222	1814	1665	NA	32331
290.1	F5_DEMENTIA	0.769231	Dementias	Dementia	145	mental disorders	1868	9251	7284	NA	53766
F44	F5_DISSOCIATIVE	1	Dissociative and conversion disorders	Dissociative [conversion] disorders	147	mental disorders	110	772	662	NA	26184
300.11	F5_GAD	1	Generalized anxiety disorder	Generalized anxiety disorder	149	mental disorders	182	2593	2163	NA	30632
F30	F5_MANIA	1	Manic episode	Manic episode	150	mental disorders	173	710	631	NA	30207
F06	F5_MENTORG	1	Other mental disorders due to known physiological condition	Other mental disorders due to brain damage and dysfunction and to physical disease	151	mental disorders	354	1677	1434	NA	36939
296	F5_MOOD	0.942857	Mood disorders	Mood [affective] disorders	152	mental disorders	1659	31588	26572	NA	52668
300.3	F5_OCD	1	Obsessive-compulsive disorders	Obsessive-compulsive disorder	153	mental disorders	179	1232	1059	NA	30394
F60	F5_PERSONALITY	1	Specific personality disorders	Specific personality disorders	155	mental disorders	358	6142	5409	NA	37214
F40	F5_PHOBANX	1	Phobic anxiety disorders	Phobic anxiety disorders	156	mental disorders	837	2639	2200	NA	46079
F23	F5_PSYTRANS	1	Brief psychotic disorder	Acute and transient psychotic disorders	157	mental disorders	146	3511	3281	NA	28473
295	F5_SCHIZO	0.705882	Schizophrenia and other psychotic disorders	Schizophrenia, schizotypal and delusional disorders	159	mental disorders	994	10795	10118	NA	47658
F25	F5_SCHIZOAFF	1	Schizoaffective disorders	Schizoaffective disorder	159	mental disorders	155	2372	2288	NA	29015
315.1	F5_SCHOLA	1	Learning disorder	Specific development disorders of scholastic skills	160	mental disorders	199	730	599	NA	31392
F52	F5_SEXDYS	1	Sexual dysfunction not due to a substance or known physiological condition	Sexual dysfunction	161	mental disorders	328	186	160	NA	36266
F45	F5_SOMATOFORM	1	Somatoform disorders	Somatoform disorder	162	mental disorders	446	3189	2627	NA	39571
F80	F5_SPEECH	1	Specific developmental disorders of speech and language	Specific development disorders of speech and language	163	mental disorders	116	959	829	NA	26607
F43	F5_STRESSOTH	1	Reaction to severe stress, and adjustment disorders	Other reaction to severe stress, and adjustment disorders	158	mental disorders	597	8924	7296	NA	42579
318	F5_TOBAC	1	Tobacco use disorder	Mental and behavioural disorders due to tobacco	164	mental disorders	13788	1207	962	NA	71238
290.16	F5_VASCDEM	1	Vascular dementia	Vascular dementia	165	mental disorders	418	1118	881	NA	38722
345.11	FE	1	Generalized convulsive epilepsy	Focal epilepsy	166	neurological	471	1101	929	NA	40155
337	G6_AUTONOM	1	Disorders of the autonomic nervous system	Autonomic disorders	167	neurological	296	320	262	NA	35334
G93	G6_CERCYST	1	Other disorders of brain	Cerebral cysts	168	neurological	1918	889	740	NA	54014
G06	G6_CNSABSC	0.8	Intracranial and intraspinal abscess and granuloma	Intracranial and intraspinal abscess and granuloma	169	neurological	123	162	141	NA	27016
G96	G6_CNSOTH	1	Other disorders of central nervous system	Other disorders of central nervous system	170	neurological	291	168	125	NA	35171
343	G6_CP	1	Infantile cerebral palsy	Cerebral palsy	171	neurological	147	343	286	NA	28541
250.24	G6_DIABETNEUR	1	Type 2 diabetes with neurological manifestations	Diabetic neuropathy	172	endocrine/metabolic	705	1776	1419	NA	44323
G24	G6_DYSTON	1	Dystonia	Dystonia	173	neurological	307	948	785	NA	35668
352.2	G6_FACOTH	1	Facial nerve disorders [CN7]	Other facial nerve disorders	174	neurological	957	457	365	NA	47411
G44	G6_HEADACHE	1	Other headache syndromes	Other headache syndromes	175	neurological	598	9731	7952	NA	42580
342	G6_HEMIPLE	1	Hemiplegia	Hemiplegia	176	neurological	1892	972	795	NA	53912
334.1	G6_HERATAXIA	1	Spinocerebellar disease	Hereditary ataxia	177	neurological	156	194	154	NA	29091
G00	G6_MENINGBACT	0.875	Bacterial meningitis, not elsewhere classified	Bacterial meningitis	178	neurological	116	683	574	NA	26495
G43	G6_MIGRAINE	1	Migraine	Migraine	179	neurological	3342	10536	8547	NA	59003
358.1	G6_MYASTHENIA	1	Myasthenia gravis	Myasthenia gravis	180	neurological	205	283	232	NA	31643
G37	G6_OTHDEMYEL	1	Other demyelinating diseases of central nervous system	Other demyelinating diseases of the central nervous system	181	neurological	297	626	489	NA	35261
357	G6_POLYOTHUNS	0.7	Inflammatory and toxic neuropathy	Other and unspecified polyneuropathies, also in other diseases	172	neurological	2150	3263	2629	NA	55105
G97	G6_POSTOPNEURO	1	Intraop and postprocedural comp and disorders of nervous sys, NEC	Postprocedural disorders of nervous system	182	neurological	204	1299	1040	NA	31552
G55	G6_ROOTPLEXOTHUNS	0.75	Nerve root and plexus compressions in diseases classified elsewhere	Other and unspecified nerve root and plexus disorders, also in other diseases	183	neurological	4802	2876	2428	NA	62012
327.3	G6_SLEEPAPNO	1	Sleep apnoea	Sleep apnoea	184	neurological	5226	20279	16761	NA	62701
G47	G6_SLEEPDISOTH	1	Sleep disorders	Other sleep disorders	184	neurological	6116	1882	1553	NA	64079
G95	G6_SPINOTH	1	Other and unspecified diseases of spinal cord	Other diseases of spinal cord	185	neurological	687	474	387	NA	44146
G45	G6_TIA	1	Transient cerebral ischemic attacks and related syndromes	Transient ischemic attack	186	neurological	2960	10830	8835	NA	57789
G25	G6_XTRAPYROTH	0.909091	Other extrapyramidal and movement disorders	Other extrapyramidal and movement disorders+ in other diseases	188	neurological	840	2639	2157	NA	46196
368.1	H7_AMBLYANOPSIA	1	Amblyopia	Amblyopia ex anopsia	189	sense organs	720	650	524	NA	44588
367.2	H7_ASTIGMATISM	1	Astigmatism	Astigmatism	191	sense organs	271	838	657	NA	34402
367.9	H7_BLINDANDVISIMPAIRMENT	1	Blindness and low vision	Visual impairment including blindness (binocular or monocular)	192	sense organs	1100	1091	903	NA	48754
H26	H7_CATARACTOTHER	1	Other cataract	Other cataract	193	sense organs	17813	9741	7873	NA	73913
366.2	H7_CATARACTSENILE	1	Senile cataract	Senile cataract	193	sense organs	11540	32692	26758	NA	69843
H31	H7_CHOROIDOTH	0.777778	Other disorders of choroid	Other disorders of choroid	194	sense organs	205	216	184	NA	31727
369.5	H7_CONJUNCTIVITIS	1	Conjunctivitis, infectious	Conjunctivitis	195	sense organs	317	17811	13655	NA	35895
369.5	H7_CONJUNCTIVITISACUNONATOPIC	1	Conjunctivitis, infectious	Conjunctivitis (acute, non atopic)	195	sense organs	317	5262	4192	NA	35895
H18	H7_CORNEALOTH	1	Other disorders of cornea	Other disorders of cornea	196	sense organs	834	1446	1198	NA	46061
364.1	H7_CORNEALSCAR	1	Corneal opacity	Corneal scars and opacities	197	sense organs	114	325	264	NA	26354
370.1	H7_CORNULCER	1	Corneal ulcer	Corneal ulcer	198	sense organs	155	3210	2600	NA	29048
375.2	H7_EPIPHORA	1	Epiphora	Epiphora	199	sense organs	1002	331	278	NA	47878
374	H7_EYELIDDIS	0.857143	Other disorders of eyelids	Other disorders of eyelid	200	sense organs	6332	8385	6844	NA	64419
H01	H7_EYELIDINFLAMMATION	1	Other inflammation of eyelid	Other inflammation of eyelid	201	sense organs	704	1718	1353	NA	44403
365.2	H7_GLAUCCLOSEPRIM	1	Primary angle-closure glaucoma	Primary angle-closure glaucoma	202	sense organs	853	718	588	NA	46292
365.1	H7_GLAUCOMA_JOAG	1	Open-angle glaucoma	Juvenile Open Angle Glaucoma	203	sense organs	1395	4164	<100	NA	51146
365.1	H7_GLAUCPRIMOPEN	1	Open-angle glaucoma	Primary open-angle glaucoma	203	sense organs	1395	5363	4433	NA	51146
360	H7_GLOBE	0.909091	Disorders of the globe	Disorders of globe	204	sense organs	491	389	328	NA	40546
367.8	H7_HYPERMETRO	1	Hypermetropia	Hypermetropia	205	sense organs	323	969	786	NA	36157
H16	H7_KERATITISOTH	1	Keratitis	Other keratitis	198	sense organs	294	1850	1521	NA	35267
364.5	H7_KERATOCONUS	1	Corneal dystrophy	Hereditary corneal dystrophies	196	sense organs	276	408	336	NA	34570
242.3	H7_LACRIMALORBITINOTH	1	Exophthalmos	Disorders of lacrimal system and orbit in diseases classified elsewhere	137	endocrine/metabolic	139	423	351	NA	28107
375	H7_LACRIMALSYSTEM	1	Disorders of lacrimal system	Disorders of lacrimal system	199	sense organs	2522	7587	6177	NA	56580
366	H7_LENS	0.708333	Cataract	Disorders of lens	193	sense organs	25954	35593	29188	NA	77586
362.2	H7_MACULADEGEN	1	Degeneration of macula and posterior pole of retina	Degeneration of macula and posterior pole	206	sense organs	3075	7994	6508	NA	58217
367.1	H7_MYOPIA	1	Myopia	Myopia	207	sense organs	1619	1979	1640	NA	52577
378.2	H7_NYSTAGMUS	1	Nystagmus and other irregular eye movements	Nystagmus and other irregular eye movements	208	sense organs	253	194	163	NA	33669
379.9	H7_OCUPAIN	1	Pain, swelling or discharge of eye	Ocular pain	209	sense organs	202	1123	893	NA	31456
377	H7_OPTNERVE	1	Disorders of optic nerve and visual pathways	Disorders of optic nerve and visual pathways	210	sense organs	507	1619	1301	NA	41044
H47	H7_OPTNEUROTH	1	Other disorders of optic [2nd] nerve and visual pathways	Other disorders of optic [2nd] nerve and visual pathways	210	sense organs	395	955	785	NA	38313
H05	H7_ORBIT	0.9	Disorders of orbit	Disorders of orbit	211	sense organs	324	745	624	NA	36156
372	H7_OTHERCONJ	0.8	Disorders of conjunctiva	Other disorders of conjunctiva	212	sense organs	861	2324	1901	NA	46463
H21	H7_OTHIRISCILIARY	0.9	Other disorders of iris and ciliary body	Other disorders of iris and ciliary body	213	sense organs	400	393	329	NA	38318
378.5	H7_PARASTRAB	1	Paralytic strabismus	Paralytic strabismus	214	sense organs	332	1124	918	NA	36432
362.6	H7_PERIPHRETINADEGEN	1	Peripheral retinal degenerations	Peripheral retinal degeneration	215	sense organs	181	505	410	NA	30501
H52	H7_REFRAACCOMMODIS	1	Disorders of refraction and accommodation	Disorders of refraction and accommodation	207	sense organs	2341	4196	3453	NA	55939
362.8	H7_RETINAHAEMORR	1	Retinal haemorrhage/ischemia	Retinal haemorrhage	216	sense organs	133	318	259	NA	27677
H35	H7_RETINALDISOTH	0.769231	Other retinal disorders	Other retinal disorders	206	sense organs	4471	13627	11096	NA	61410
H34	H7_RETIVASCOCCLUSION	1	Retinal vascular occlusions	Retinal vascular occlusion	218	sense organs	640	1922	1595	NA	43295
378	H7_STRABISMUS	0.708333	Strabismus and other disorders of binocular eye movements	Strabismus	219	sense organs	1577	5523	4620	NA	52329
H50	H7_STRABOTH	1	Other strabismus	Other strabismus	219	sense organs	1011	4565	3829	NA	48095
368.4	H7_VISFIELDDEF	1	Visual field defects	Visual field defects	220	sense organs	417	1456	1178	NA	38797
H53	H7_VISUDISTURB	1	Visual disturbances	Visual disturbances	189	sense organs	3619	8913	7201	NA	59569
379.2	H7_VITRBODYGLOBE	1	Disorders of vitreous body	Disorders of vitreous body	221	sense organs	1648	8542	6782	NA	52810
380.4	H8_CERUMEN	1	Impacted cerumen	Impacted cerumen	222	sense organs	382	1026	836	NA	37879
H90	H8_CONSENHEARINGLOSS	0.9	Conductive and sensorineural hearing loss	Conductive and sensorineural hearing loss	223	sense organs	1162	20976	17337	NA	49368
H69	H8_EUSTNAS	1	Other and unspecified disorders of Eustachian tube	Other disorders of Eustachian tube	224	sense organs	197	393	324	NA	31102
H60	H8_EXTOTITIS	1	Otitis externa	Otitis externa	225	sense organs	561	3780	3076	NA	41832
389.2	H8_HL_CON_NAS	1	Conductive hearing loss	Conductive hearing loss, unspecified	226	sense organs	453	1533	1255	NA	39674
389.1	H8_HL_SEN_NAS	1	Sensorineural hearing loss	Sensorineural hearing loss	223	sense organs	577	19316	15952	NA	42230
H66	H8_MED_SUPP	0.857143	Suppurative and unspecified otitis media	Suppurative and unspecified otitis media	227	sense organs	822	8713	7245	NA	45899
386.1	H8_MENIERE	1	Meniere's disease	Meniere's disease	228	sense organs	656	1791	1511	NA	43594
H65	H8_NONSUPPNAS	1	Nonsuppurative otitis media	Nonsuppurative otitis media	229	sense organs	1099	5215	4381	NA	48829
382	H8_OTALGIA	1	Otalgia	Otalgia	230	sense organs	321	1058	819	NA	36067
H91	H8_OTHHEARINGLOSS	1	Other and unspecified hearing loss	Other hearing loss	231	sense organs	3927	5146	4157	NA	60295
383	H8_OTOSCLE	1	Otosclerosis	Otosclerosis	232	sense organs	294	1563	1350	NA	35328
384.4	H8_PERFORATION	1	Perforation of tympanic membrane	Perforation of tympanic membrane	233	sense organs	1020	1788	1469	NA	48042
H95	H8_POSTOP	1	Intraop and postprocedural comp and disorders of ear/mastoid, NEC	Postprocedural disorders of ear and mastoid process, not elsewhere classified	234	sense organs	113	143	124	NA	26287
389.4	H8_TINNITUS	1	Tinnitus	Tinnitus	235	sense organs	636	4304	3502	NA	43370
H81	H8_VERTIGO	0.777778	Disorders of vestibular function	Disorders of vestibular function (Vertigo)	228	sense organs	1222	8935	7321	NA	49801
458.2	HYPOTE_DRUGS	1	Iatrogenic hypotension	Hypotension due to drugs	236	circulatory system	290	182	145	NA	34941
427.2	I9_AF	1	Atrial fibrillation and flutter	Atrial fibrillation and flutter	49	circulatory system	17987	28670	22068	NA	73888
433.5	I9_ANEURYSM	1	Cerebral aneurysm	Cerebral aneurysm, non-ruptured	237	circulatory system	424	1184	992	NA	38920
411.3	I9_ANGINA	1	Angina pectoris	Angina pectoris	238	circulatory system	19931	21944	18168	NA	74793
I71	I9_AORTANEUR	0.888889	Aortic aneurysm and dissection	Aortic aneurysm	239	circulatory system	1879	3658	2825	NA	53869
444	I9_ARTEMBTHR	1	Arterial embolism and thrombosis	Arterial embolism and thrombosis	240	circulatory system	1056	990	789	NA	48395
444.1	I9_ARTEMBTHRLOW	1	Arterial embolism and thrombosis of lower extremity artery	Arterial embolism and thrombosis of lower extremity artery	240	circulatory system	638	566	471	NA	43250
444	I9_ARTEMBTHRNAS	1	Arterial embolism and thrombosis	Other arterial embolism and thrombosis	240	circulatory system	1056	457	345	NA	48395
I70	I9_ATHSCLE	1	Atherosclerosis	Atherosclerosis, excluding cerebral, coronary and PAD	109	circulatory system	1533	8391	6599	NA	51880
426.2	I9_AVBLOCK	0.8	Atrioventricular [AV] block	AV-block	241	circulatory system	2863	2935	2388	NA	57685
427.4	I9_CARDARR	1	Cardiac arrest and ventricular fibrillation	Cardiac arrest	242	circulatory system	1275	1359	1129	NA	50302
425	I9_CARDMYO	1	Cardiomyopathy	Cardiomyopathy	243	circulatory system	1559	3772	3100	NA	52156
425.11	I9_CARDMYOHYP	1	Hypertrophic obstructive cardiomyopathy	Cardiomyopathy, Hypertrophic obstructive	243	circulatory system	158	367	313	NA	29193
433.12	I9_CEREBATHER	1	Cerebral atherosclerosis	Cerebral atherosclerosis	244	circulatory system	316	150	104	NA	35837
426	I9_CONDUCTIO	0.894737	Cardiac conduction disorders	Conduction disorders	241	circulatory system	8921	5473	4416	NA	67402
458.9	I9_HYPOTE	1	Hypotension NOS	Hypotension	236	circulatory system	6654	2264	1857	NA	64806
401	I9_HYPTENS	1	Hypertension	Hypertension	118	circulatory system	87681	68005	55917	NA	89993
I15	I9_HYPTENSEC	1	Secondary hypertension	Secondary hypertension	245	circulatory system	151	1667	1310	NA	28835
401.1	I9_HYPTENSESS	1	Essential hypertension	Hypertension, essential	118	circulatory system	87456	53941	42857	NA	89969
401.21	I9_HYPTENSHD	1	Hypertensive heart disease	Hypertensive Heart Disease	246	circulatory system	264	4967	3938	NA	34108
401.2	I9_HYPTENSHR	1	Hypertensive heart and/or renal disease	Hypertensive heart and/or renal disease	247	circulatory system	1772	5641	4363	NA	53280
642	I9_HYPTENSPREG	1	Hypertension complicating pregnancy, childbirth, and the puerperium	Hypertension complicating pregnancy, childbirth, and the puerperium	248	pregnancy complications	1138	9354	7686	NA	49236
415.21	I9_HYPTENSPUL	1	Primary pulmonary hypertension	Hypertension, Pulmonary Arterial	249	circulatory system	479	147	125	males	40341
401.22	I9_HYPTENSRD	1	Hypertensive chronic kidney disease	Hypertensive Renal Disease	247	circulatory system	1502	592	468	NA	51712
411	I9_ISCHHEART	0.914894	Ischemic Heart Disease	Ischemic heart diseases	238	circulatory system	35223	37854	30952	NA	80572
426.32	I9_LBBB	1	Left bundle branch block	Left bundle-branch block	241	circulatory system	2365	979	775	NA	55876
I88	I9_LYMPHADE	1	Nonspecific lymphadenitis	Nonspecific lymphadenitis	250	hematopoietic	105	1226	1009	NA	25717
I89	I9_LYMPHOTH	1	Other noninfective disorders of lymphatic vessels and nodes	Other noninfective disorders of lymphatic vessels and lymph nodes	251	circulatory system	874	485	399	NA	46582
420.1	I9_MYOCARD	0.769231	Myocarditis	Myocarditis	252	circulatory system	125	987	829	NA	27197
395	I9_NONRHEVALV	0.705882	Heart valve disorders	Non-rheumatic valve diseases	253	circulatory system	6573	12375	10235	NA	64755
I72	I9_OTHANEUR	1	Other aneurysm	Other aneurysm	254	circulatory system	590	796	631	NA	42471
I49	I9_OTHARR	1	Other cardiac arrhythmias	Other arrhythmias	255	circulatory system	2946	16287	13250	NA	57827
I62	I9_OTHINTRACRA	1	Other and unspecified nontraumatic intracranial haemorrhage	Other intracranial haemorrhages	256	circulatory system	512	402	331	NA	41049
I73	I9_OTHPER	1	Other peripheral vascular diseases	Other peripheral vascular diseases	257	circulatory system	4511	1334	1037	NA	61320
I47	I9_PAROXTAC	1	Paroxysmal tachycardia	Paroxysmal tachycardia	258	circulatory system	3699	5904	4787	NA	59835
I31	I9_PERICAOTH	1	Other diseases of pericardium	Other diseases of pericardium	259	circulatory system	1344	577	472	NA	50668
420.21	I9_PERICARD	0.9	Acute pericarditis	Pericarditis	260	circulatory system	235	594	484	NA	32822
451	I9_PHLETHROM	1	Phlebitis and thrombophlebitis	Phlebitis and thrombophlebitis (not including DVT)	261	circulatory system	4406	4061	3277	NA	61277
415.1	I9_PULMEMB	1	Acute pulmonary heart disease	Pulmonary embolism	262	circulatory system	4370	5130	4185	NA	61357
415	I9_PULMHEART	1	Pulmonary heart disease	Pulmonary heart disease, diseases of pulmonary circulation	262	circulatory system	5017	5634	4564	NA	62544
426.31	I9_RBBB	1	Right bundle branch block	Right bundle-branch block	263	circulatory system	2044	537	405	NA	54717
394	I9_RHEUFEV	0.837209	Rheumatic disease of the heart valves	Rheumatic fever including heart disease	253	circulatory system	4235	683	573	NA	60916
415.2	I9_SECONDRIGHT	1	Chronic pulmonary heart disease	Secondary right heart disease	249	circulatory system	681	568	428	NA	44013
433.8	I9_SEQULAE	1	Late effects of cerebrovascular disease	Sequelae of cerebrovascular disease	176	circulatory system	1577	5905	4638	NA	52212
I82	I9_THROMBOTH	1	Other venous embolism and thrombosis	Other embolism and thrombosis	265	circulatory system	483	2352	1919	NA	40327
411.1	I9_UAP	1	Unstable angina (intermediate coronary syndrome)	Unstable angina pectoris	238	circulatory system	5274	8471	7058	NA	62753
454.1	I9_VARICVE	1	Varicose veins of lower extremity	Varicose veins	266	circulatory system	11441	20425	17027	NA	69533
I85	I9_VARICVEOES	1	Oesophageal varices	Oesophageal varices	267	digestive	604	594	485	NA	42621
I86	I9_VARICVESOTH	1	Varicose veins of other sites	Varicose veins of other sites	268	circulatory system	557	1250	1076	NA	41898
I87	I9_VEINSOTH	1	Other disorders of veins	Other disorders of veins	269	circulatory system	560	7286	6073	NA	41882
395	I9_VHD	0.705882	Heart valve disorders	Valvular heart disease including rheumatic fever	253	circulatory system	6573	47003	38209	NA	64755
J84	ILD	1	Other interstitial pulmonary diseases	Interstitial lung disease	270	respiratory	1378	2351	1969	NA	50898
502	IPF	1	Post-inflammatory pulmonary fibrosis	Idiopathic pulmonary fibrosis	270	respiratory	1170	1178	1028	NA	49254
J06	J10_ACUTEUPPERINFEC	1	Acute upper respiratory infections of multiple and unspecified sites	Acute upper respiratory infections of multiple and unspecified sites	271	respiratory	922	21881	17920	NA	47057
495	J10_ASTHMA	1	Asthma	Asthma	19	respiratory	28842	25544	20629	NA	78644
497	J10_BRONCH	1	Bronchitis	Bronchitis, not specified as acute or chronic	272	respiratory	744	1893	1533	NA	44840
496.3	J10_BRONCHIECTASIS	1	Bronchiectasis	Bronchiectasis	273	respiratory	2515	1371	1107	NA	56378
J20	J10_BRONCHITIS	1	Acute bronchitis	Acute bronchitis	274	respiratory	194	9276	7338	NA	31040
472	J10_CHRONRHINITIS	1	Chronic pharyngitis and nasopharyngitis	Chronic rhinitis, nasopharyngitis and pharyngitis	275	respiratory	972	6519	5355	NA	47559
475	J10_CHRONSINUSITIS	1	Chronic sinusitis	Chronic sinusitis	276	respiratory	2629	10435	8524	NA	56781
474.2	J10_CHRONTONSADEN	1	Chronic tonsillitis and adenoiditis	Chronic diseases of tonsils and adenoids	277	respiratory	1034	29135	24463	NA	48142
496.21	J10_COPDNAS	1	Obstructive chronic bronchitis	Other chronic obstructive pulmonary disease	91	respiratory	10647	9145	6595	NA	68842
496.1	J10_EMPHYSEMA	1	Emphysema	Emphysema	91	respiratory	2229	910	673	NA	55273
500	J10_EXTERLUNG	0.98	Lung disease due to external agents	Lung diseases due to external agents	278	respiratory	532	2423	1926	NA	41326
465.4	J10_LARYNGITIS	0.8	Acute laryngitis and tracheitis	Acute laryngitis and tracheitis	279	respiratory	180	2667	2194	NA	30340
496	J10_LOWCHRON	0.708333	Chronic airway obstruction	Chronic lower respiratory diseases	91	respiratory	13236	39947	32069	NA	70777
483	J10_LOWERINF	0.888889	Acute bronchitis and bronchiolitis	Other acute lower respiratory infections	274	respiratory	249	12559	10103	NA	33518
471	J10_NASALPOLYP	1	Nasal polyps	Nasal polyp	276	respiratory	3314	3919	3236	NA	58628
J84	J10_OTHERINSTPULM	1	Other interstitial pulmonary diseases	Other interstitial pulmonary diseases	270	respiratory	1378	2351	1969	NA	50898
465.2	J10_PHARYNGITIS	1	Acute pharyngitis	Acute pharyngitis	280	respiratory	979	2779	2280	NA	47701
J94	J10_PLEUROTH	1	Other pleural conditions	Other pleural conditions	281	respiratory	357	1556	1241	NA	37240
J92	J10_PLEURPLAGUE	1	Pleural plaque	Pleural plaque	282	respiratory	1033	1647	1287	NA	48162
J15	J10_PNEUMOBACTEROTH	0.909091	Bacterial pneumonia, not elsewhere classified	Bacterial pneumonia, not elsewhere classified	283	respiratory	551	9306	7514	NA	41663
J18	J10_PNEUMONAS	1	Pneumonia, unspecified organism	Pneumonia, organism unspecified	284	respiratory	11713	28942	23390	NA	69827
J69	J10_PNEUMONISOLLIQ	1	Pneumonitis due to solids and liquids	Pneumonitis due to solids and liquids	285	respiratory	941	1263	1011	NA	47211
J93	J10_PNEUMOTHORAX	1	Pneumothorax and air leak	Pneumothorax	286	respiratory	993	1122	884	NA	47784
J86	J10_PYOTHORAX	1	Pyothorax	Pyothorax	287	respiratory	385	618	507	NA	38151
464	J10_SINUSITIS	1	Acute sinusitis	Acute sinusitis	288	respiratory	200	13292	10916	NA	31373
474.1	J10_TONSILLITIS	1	Acute tonsillitis	Other and unspecified tonsillitis	289	respiratory	589	8545	7113	NA	42319
476	J10_VASOALLERRHIN	1	Allergic rhinitis	Vasomotor and allergic rhinitis	290	respiratory	1400	8975	7308	NA	51194
745	JOINTPAIN	1	Pain in joint	Pain in joint	291	musculoskeletal	8884	16603	13419	NA	67312
K61	K11_ABSCANAL	1	Abscess of anal and rectal regions	Abscess of anal and rectal regions	292	digestive	1366	1568	1287	NA	50872
535.1	K11_ACUTGASTR	1	Acute gastritis	Acute gastritis	293	digestive	1330	1553	1284	NA	50691
K85	K11_ACUTPANC	1	Acute pancreatitis	Acute pancreatitis	294	digestive	2218	3716	3022	NA	55441
560.3	K11_ADHE	1	Peritoneal or intestinal adhesions	Intestinal adhesions without obstruction	295	digestive	1035	1355	1121	NA	48134
317.11	K11_ALCOLIV	1	Alcoholic liver damage	Alcoholic liver disease	17	mental disorders	984	1736	1416	NA	47543
528.1	K11_APHTA_RECUR	1	Stomatitis and mucositis	Recurring oral aphthae	296	digestive	554	742	<100	NA	41871
540.11	K11_APPENDACUT	1	Acute appendicitis	Acute appendicitis	18	digestive	3066	18798	15627	NA	58177
540	K11_APPENDIX	1	Appendiceal conditions	Diseases of appendix	18	digestive	3788	20330	16906	NA	60072
K83	K11_BILIAOTH	1	Other diseases of biliary tract	Other diseases of biliary tract	297	digestive	2433	1242	1031	NA	56160
521.1	K11_CARIES	1	Dental caries	Dental caries	298	digestive	3410	4953	4170	NA	59108
555.1	K11_CD_NOUC	1	Regional enteritis	Crohn disease (strict definition, all UC cases excluded)	299	digestive	1841	810	657	NA	53707
575.1	K11_CHOLANGI	1	Cholangitis	Cholangitis (primary sclerosing, PSC)	297	digestive	661	952	778	NA	43632
574.3	K11_CHOLECYST	1	Cholecystitis without cholelithiasis	Cholecystitis	300	digestive	2918	2439	2013	NA	57637
574.1	K11_CHOLELITH	1	Cholelithiasis	Cholelithiasis	89	digestive	15848	23089	19023	NA	72677
K73	K11_CHRONHEP	1	Chronic hepatitis, not elsewhere classified	Chronic hepatitis, not elsewhere classified	301	infectious diseases	152	555	454	NA	28820
577.2	K11_CHRONPANC	1	Chronic pancreatitis	Chronic pancreatitis	294	digestive	576	2250	1737	NA	42103
563	K11_CONSTIPATION	1	Constipation	Constipation	302	digestive	12841	22548	17246	NA	70546
550.2	K11_DIAHER	1	Diaphragmatic hernia	Diaphragmatic hernia	303	digestive	31077	7024	5741	NA	79302
K76	K11_DISLIVOTH	1	Other diseases of liver	Other diseases of liver	267	digestive	4478	2875	2298	NA	61302
525	K11_DISORD_TEETH	1	Other diseases of the teeth and supporting structures	Other disorders of teeth and supporting structures	304	digestive	2899	3879	3141	NA	57708
562	K11_DIVERTIC	1	Diverticulosis and diverticulitis	Diverticular disease of intestine	54	digestive	33345	17851	14357	NA	79957
K26	K11_DULC	1	Duodenal ulcer	Duodenal ulcer	305	digestive	3467	2151	1691	NA	59067
K01	K11_EMBIMPACT_TEETH	1	Embedded and impacted teeth	Embedded and impacted teeth	306	digestive	1889	1857	1545	NA	54020
550.3	K11_FEMHER	1	Femoral hernia	Femoral hernia	307	digestive	717	849	700	NA	44548
K74	K11_FIBROCHIRLIV	1	Fibrosis and cirrhosis of liver	Fibrosis and cirrhosis of liver	308	digestive	432	1036	811	NA	39186
K60	K11_FISSANAL	1	Fissure and fistula of anal and rectal regions	Fissure and fistula of anal and rectal regions	292	digestive	3255	5500	4493	NA	58582
K82	K11_GALLBLAOTH	1	Other diseases of gallbladder	Other diseases of gallbladder	309	digestive	2072	752	621	NA	54848
531	K11_GASTRODUOULC	1	Peptic ulcer (excl. oesophageal)	Gastroduodenal ulcer	305	digestive	8243	5627	4510	NA	66556
578	K11_GIBLEEDING	0.75	Gastrointestinal haemorrhage	GI-bleeding	310	digestive	23114	6129	4992	NA	76335
K06	K11_GINGIVA	1	Other disorders of gingiva and edentulous alveolar ridge	Other disorders of gingiva and edentulous alveolar ridge	311	digestive	359	542	463	NA	37166
K05	K11_GINGIVITIS_PERIODONTAL	1	Gingivitis and periodontal diseases	Gingivitis and periodontal diseases	312	digestive	904	4985	4120	NA	46832
531.2	K11_GULC	1	Gastric ulcer	Gastric ulcer	305	digestive	4934	3601	2904	NA	62225
K72	K11_HEPFAIL	1	Hepatic failure, not elsewhere classified	Hepatic failure, not elsewhere classified	313	digestive	453	570	464	NA	39616
550.1	K11_HERING	1	Inguinal hernia	Inguinal hernia	314	digestive	17113	20538	17096	NA	73455
550	K11_HERNIA	1	Abdominal hernia	Hernia	303	digestive	52502	34119	28235	NA	84717
555	K11_IBD	1	Inflammatory bowel disease and other gastroenteritis and colitis	Inflammatory bowel disease	299	digestive	4778	7206	5673	NA	61872
564.1	K11_IBS	1	Irritable Bowel Syndrome	Irritable bowel syndrome	315	digestive	6446	5628	4605	NA	64424
560	K11_ILEUS	1	Intestinal obstruction without mention of hernia	Paralytic ileus and intestinal obstruction	295	digestive	4730	4970	4091	NA	61778
K13	K11_LIP_ORAL_MUCOSA	1	Other diseases of lip and oral mucosa	Other diseases of lip and oral mucosa	316	digestive	3197	2848	2333	NA	58641
557	K11_MALABSORB	1	Intestinal malabsorption (non-celiac)	Intestinal malabsorption	317	digestive	2312	728	582	NA	55721
530.3	K11_OESOBST	1	Stricture and stenosis of oesophagus	Oesophageal obstruction	318	digestive	2248	588	461	NA	55372
530.12	K11_OESULC	1	Ulcer of oesophagus	Ulcer of oesophagus	319	digestive	5481	1358	1125	NA	62993
K09	K11_ORALCYST	1	Cysts of oral region, not elsewhere classified	Cysts of oral region, not elsewhere classified	320	digestive	448	729	604	NA	39575
K62	K11_OTHANRECT	1	Other diseases of anus and rectum	Other diseases of anus and rectum	310	digestive	25094	5802	4792	NA	77143
K38	K11_OTHAPPEND	1	Other diseases of appendix	Other diseases of appendix	321	digestive	295	199	167	NA	35391
K92	K11_OTHDISDIG	1	Other diseases of digestive system	Other diseases of the digestive system	310	digestive	11268	5999	4897	NA	69374
537	K11_OTHDISSTOMDUOD	1	Other disorders of stomach and duodenum	Other diseases of stomach and duodenum	322	digestive	9139	1100	891	NA	67587
K52	K11_OTHENTERCOL	1	Other and unspecified noninfective gastroenteritis and colitis	Other noninfective gastroenteritis and colitis	323	digestive	16479	4737	3804	NA	73051
K59	K11_OTHFUNC	1	Other functional intestinal disorders	Other functional intestinal disorders	302	digestive	13643	9137	7495	NA	71107
K75	K11_OTHINFLIV	1	Other inflammatory liver diseases	Other inflammatory liver diseases	324	digestive	832	1146	925	NA	45947
K63	K11_OTHINT	1	Other diseases of intestine	Other diseases of intestine	54	digestive	17518	1596	1273	NA	73571
K66	K11_OTHPERITON	1	Other disorders of peritoneum	Other diseases of peritoneum	325	digestive	3999	847	680	NA	60384
K65	K11_PERITONITIS	1	Peritonitis	Acute peritonitis	326	digestive	976	1148	935	NA	47696
K91	K11_POSTOPDIS	1	Intraop and postprocedural comp and disorders of digestive sys, NEC	Postprocedural disorders of digestive system, not elsewhere classified	327	digestive	1136	483	388	NA	49184
K27	K11_PULC	1	Peptic ulcer, site unspecified	Peptic ulcer	328	digestive	473	175	130	NA	40031
522	K11_PULP_PERIAPICAL	1	Diseases of pulp and periapical tissues	Diseases of pulp and periapical tissues	329	digestive	2451	6462	5354	NA	56195
530.11	K11_REFLUX	1	GERD	Gastro-oesophageal reflux disease	303	digestive	28022	16043	13141	NA	78228
K11	K11_SALIVARY	1	Diseases of salivary glands	Diseases of salivary glands	330	digestive	1089	3801	3160	NA	48639
K12	K11_STOMATITIS	1	Stomatitis and related lesions	Stomatitis and related lesions	296	digestive	721	1467	1228	NA	44536
560	K11_STRICTURE	1	Intestinal obstruction without mention of hernia	Intestinal stricture	295	digestive	4730	5425	4461	NA	61778
529	K11_TONGUE	1	Diseases and other conditions of the tongue	Diseases of tongue	331	digestive	1418	1105	777	NA	51221
555.2	K11_UC_NOCD	1	Ulcerative colitis	Ulcerative colitis (strict definition, all Crohn cases excluded)	299	digestive	3386	2768	2251	NA	58920
550.4	K11_UMBHER	1	Umbilical hernia	Umbilical hernia	333	digestive	4206	5116	4224	NA	60857
441	K11_VASCINT	1	Vascular insufficiency of intestine	Vascular disorders of the intestines	334	circulatory system	1323	911	746	NA	50573
K43	K11_VENTHER	1	Ventral hernia	Ventral hernia	335	digestive	3819	4571	3737	NA	60012
L02	L12_ABSCESS_CUT	1	Cutaneous abscess, furuncle and carbuncle	Cutaneous abscess, furuncle and carbuncle	336	dermatologic	2478	4694	3809	NA	56332
L90	L12_ATROPHICSKIN	1	Atrophic disorders of skin	Atrophic disorders of skin	337	dermatologic	3053	2035	1706	NA	58108
695.2	L12_BULLOUS	0.807692	Bullous dermatoses	Bullous disorders	338	dermatologic	153	907	726	NA	28918
L03	L12_CELLULITIS	1	Cellulitis and acute lymphangitis	Cellulitis	339	dermatologic	8248	3783	3085	NA	66699
700	L12_CORNSANDCALLOS	1	Corns and callosities	Corns and callosities	340	dermatologic	323	1343	1065	NA	36054
707.1	L12_DECUBITANSULCERANDPRESSURE	1	Decubitus ulcer	Decubitus ulcer and pressure area	341	dermatologic	1367	816	663	NA	50801
L30	L12_DERMATITISNAS	1	Other and unspecified dermatitis	Other and unspecified dermatitis	342	dermatologic	1930	12619	10308	NA	54099
L85	L12_EPIDERMALTHICKOTH	1	Other epidermal thickening	Other epidermal thickening	343	dermatologic	789	599	482	NA	45482
L53	L12_ERYTHEMATOUSOTH	1	Other erythematous conditions	Other erythematous conditions	344	dermatologic	642	509	401	NA	43434
L73	L12_FOLICULAROTH	1	Other follicular disorders	Other follicular disorders	345	dermatologic	430	1082	853	NA	38924
L72	L12_FOLLICULARCYST	1	Follicular cysts of skin and subcutaneous tissue	Follicular cysts of skin and subcutaneous tissue	346	dermatologic	8530	3370	2722	NA	66953
L92	L12_GRANULOMATOUSSKIN	1	Granulomatous disorders of skin and subcutaneous tissue	Granulomatous disorders of skin and subcutaneous tissue	347	dermatologic	601	429	359	NA	42799
L91	L12_HYPERTROPHICSKIN	1	Hypertrophic disorders of skin	Hypertrophic disorders of skin	349	dermatologic	1120	994	814	NA	48940
701.4	L12_HYPETROPHICSCAR	1	Keloid scar	Hypertrophic scar	349	dermatologic	225	936	766	NA	32543
L08	L12_INFECT_SKIN_NAS	1	Other local infections of skin and subcutaneous tissue	Other and unspecified local infections of skin and subcutaneous tissue	350	dermatologic	1489	1399	1150	NA	51717
L08	L12_INFECT_SKIN_OTHER	1	Other local infections of skin and subcutaneous tissue	Other local infections of skin and subcutaneous tissue	350	dermatologic	1489	1558	1277	NA	51717
L27	L12_INTERNALSUBSTANCEDERM	1	Dermatitis due to substances taken internally	Dermatitis due to substances taken internally	351	dermatologic	555	1426	1181	NA	41933
L43	L12_LICHENPLANUS	1	Lichen planus	Lichen planus	352	dermatologic	611	2243	1865	NA	42892
L28	L12_LICHSIMPANDPRURIGO	1	Lichen simplex chronicus and prurigo	Lichen simplex chronicus and prurigo	353	dermatologic	231	1043	852	NA	32952
L94	L12_LOCALDCONNECTISSUEOTH	1	Other localized connective tissue disorders	Other localized connective tissue disorders	354	dermatologic	153	295	239	NA	28941
695.41	L12_LUPUS	1	Cutaneous lupus erythematosus	Lupus erythematosus	355	dermatologic	159	391	321	NA	29238
703	L12_NAILDIS	1	Diseases of nail, NOS	Nail disorders	356	dermatologic	1183	1381	1124	NA	49478
703.1	L12_NAIL_INGROW	1	Ingrowing nail	Ingrowing nail	356	dermatologic	842	931	762	NA	46113
938.2	L12_NONIONRADISKIN	1	Chronic dermatitis due to solar radiation	Skin changes due to chronic exposure to nonionizing radiation	357	dermatologic	2998	6146	5008	NA	58009
L98	L12_OTHERDISSKINANDSUBCUTIS	1	Other disorders of skin, subcutaneous, not elsewhere classified	Other disorders of skin and subcutaneous tissue, not elsewhere classified	358	dermatologic	6262	2739	2228	NA	64306
L81	L12_OTHPIGMENTATION	1	Other disorders of pigmentation	Other disorders of pigmentation	359	dermatologic	892	643	539	NA	46777
686.3	L12_PILONIDALCYST	1	Pilonidal cyst	Pilonidal cyst	360	dermatologic	494	1766	1500	NA	40451
698	L12_PRURITUS	1	Pruritus and related conditions	Pruritus	361	dermatologic	861	1645	1370	NA	46343
L40	L12_PSORIASIS	1	Psoriasis	Psoriasis	362	dermatologic	2685	5621	4510	NA	56925
938	L12_RADIATIONRELATEDSKIN	1	Dermatitis due to solar radiation	Radiation-related disorders of the skin and subcutaneous tissue	357	dermatologic	3116	6771	5519	NA	58354
695.3	L12_ROSACEA	1	Rosacea	Rosacea	363	dermatologic	365	1479	1195	NA	37444
701.2	L12_SCARCONDITIONS	1	Scar conditions and fibrosis of skin	Scar conditions and fibrosis of skin	337	dermatologic	2525	601	500	NA	56498
702.2	L12_SEBORRKERAT	1	Seborrheic keratosis	Seborrheic keratosis	364	dermatologic	3516	2993	2434	NA	59362
947	L12_URTICARIA	0.9	Urticaria	Urticaria	365	dermatologic	418	6168	5066	NA	38797
L95	L12_VASCULITISSKIN	1	Vasculitis limited to skin, not elsewhere classified	Vasculitis limited to skin, not elsewhere classified	366	dermatologic	139	363	288	NA	28097
M17	M13_ARTHROSIS_KNEE	1	Osteoarthritis of knee	Gonarthrosis	367	musculoskeletal	23006	27799	22796	NA	76449
M19	M13_ARTHROSIS_OTH	0.901639	Other and unspecified osteoarthritis	Other arthrosis	368	musculoskeletal	20764	12538	10192	NA	75259
M15	M13_ARTHROSIS_POLY	1	Polyosteoarthritis	Polyarthrosis	369	musculoskeletal	642	3321	2610	NA	43374
M16	M13_ARTHTROSIS_COX	1	Osteoarthritis of hip	Coxarthrosis,	370	musculoskeletal	13974	13119	10709	NA	71535
M84	M13_BONECONTINUITY	1	Disorder of continuity of bone	Disorders of continuity of bone	371	musculoskeletal	1704	1359	1103	NA	53038
M85	M13_BONEDENSOTH	1	Other disorders of bone density and structure	Other disorders of bone density and structure	372	musculoskeletal	1638	431	346	NA	52610
M71	M13_BURSOPATHY	1	Other bursopathies	Other bursopathies	373	musculoskeletal	958	2457	1968	NA	47448
726.2	M13_CALCIFICTEND	1	Synoviopathy	Calcific tendinitis of shoulder	374	musculoskeletal	392	1045	829	NA	38230
761	M13_CERVICALGIA	1	Cervicalgia	Cervicalgia	375	symptoms	2077	4043	3274	NA	54735
M50	M13_CERVICDISC	1	Cervical disc disorders	Cervical disc disorders	376	musculoskeletal	1768	8870	7274	NA	53314
274.2	M13_CRYSTALARTH	1	Crystal arthropathies	Other crystal arthropathies	377	endocrine/metabolic	479	212	155	NA	40220
M95	M13_DEFORMACQ	1	Other acquired deformities of musculoskeletal sys and connective tissue	Other acquired deformities of musculoskeletal system and connective tissue	378	musculoskeletal	345	821	687	NA	36788
760	M13_DORSALGIA	0.99	Back pain	Dorsalgia	379	symptoms	16389	35486	28785	NA	73007
728.71	M13_DUPUTRYEN	1	Contracture of palmar fascia [Dupuytren's disease]	Palmar fascial fibromatosis [Dupuytren]	380	musculoskeletal	3920	3248	2588	NA	60259
M76	M13_ENTESOPATHYLOW	1	Enthesopathies, lower limb, excluding foot	Enthesopathies of lower limb, excluding foot	381	musculoskeletal	505	4271	3466	NA	40945
M77	M13_ENTESOPATHYOTH	1	Other enthesopathies	Other enthesopathies	382	musculoskeletal	1875	6594	5341	NA	53871
728.7	M13_FIBROBLASTIC	1	Fasciitis	Fibroblastic disorders	380	musculoskeletal	4423	5053	4070	NA	61314
736.2	M13_FINGERDEFORM	1	Acquired deformities of finger	Deformity of finger(s)	383	musculoskeletal	259	118	101	NA	33900
735.1	M13_FLATFOOT	1	Flat foot	Flat foot [pes planus] (acquired)	384	musculoskeletal	236	1560	1259	NA	33180
446.5	M13_GIANTCELL	1	Giant cell arteritis	Giant cell arteritis	385	circulatory system	491	584	459	NA	40487
274.1	M13_GOUT	1	Gout	Gout	386	endocrine/metabolic	4219	4502	3576	NA	60776
735.23	M13_HALLUXRIGIDUS	1	Hallux rigidus	Hallux rigidus	387	musculoskeletal	1686	2921	2453	NA	52916
735.3	M13_HALLUXVALGUS	1	Hallux valgus (Bunion)	Hallux valgus (acquired)	388	musculoskeletal	7068	10111	8536	NA	65354
735.21	M13_HAMMERTOE	1	Hammer toe (acquired)	Other hammer toe(s) (acquired)	388	musculoskeletal	2134	3659	3062	NA	55055
M51	M13_INTERVERTEB	1	Thoracic, thoracic column, and lumbosacral intervertebral disc disorders	Other intervertebral disc disorders	389	musculoskeletal	3034	24239	20001	NA	58170
M25	M13_JOINTOTH	0.833333	Other joint disorder, not elsewhere classified	Other specific joint derangements/joint disorders	291	musculoskeletal	14916	19908	16132	NA	72098
732.1	M13_JUVOSTEOCHONRHIP	0.880435	Juvenile osteochondrosis	Juvenile osteochondrosis	390	musculoskeletal	252	614	514	NA	33608
M23	M13_KNEEDERANGEMENTS	1	Internal derangement of knee	Internal derangement of knee	367	injuries & poisonings	15956	23828	19627	NA	72761
737.1	M13_KYPHOSIS	0.717391	Kyphosis (acquired)	Kyphosis	391	musculoskeletal	262	174	138	NA	34089
773	M13_LIMBPAIN	1	Pain in limb	Pain in limb	392	symptoms	7026	15782	12606	NA	65248
742.1	M13_LOOSEJOINT	1	Loose body in joint	Loose body in joint	393	musculoskeletal	343	440	357	NA	36820
716.2	M13_MONOARTHRITIS	0.916667	Unspecified monoarthritis	Monoarthritis, not elsewhere classified	367	musculoskeletal	18628	789	632	NA	74300
770	M13_MYOSITIS	0.823529	Myalgia and myositis unspecified	Myositis	394	symptoms	877	423	330	NA	46494
M31	M13_NECROVASC	1	Other necrotizing vasculopathies	Other necrotizing vasculopathies	385	musculoskeletal	714	1177	946	NA	44424
M93	M13_OSTEOCHONDROPATHY	1	Other osteochondropathies	Other osteochondropathies	395	musculoskeletal	295	1392	1171	NA	35280
M86	M13_OSTEOMYELITIS	1	Osteomyelitis	Osteomyelitis	396	musculoskeletal	628	1030	842	NA	43119
733.4	M13_OSTEONECROSIS	1	Aseptic necrosis of bone	Osteonecrosis	397	musculoskeletal	592	763	604	NA	42565
717	M13_POLYMYALGIA	1	Polymyalgia Rheumatica	Polymyalgia rheumatica	398	musculoskeletal	1571	1907	1523	NA	52145
M96	M13_POSTOPMUSCULOSKE	1	Intraop and postprocedural comp and disorders of musculoskeletal sys, NEC	Postprocedural musculoskeletal disorders, not elsewhere classified	399	musculoskeletal	444	1015	807	NA	39528
696.42	M13_PSORIARTH	0.970588	Psoriatic arthropathy	Psoriatic arthropathies	362	dermatologic	826	1935	1553	NA	45964
714.1	M13_RHEUMA	0.909774	Rheumatoid arthritis	Rheumatoid arthritis	400	musculoskeletal	5210	7909	6236	NA	62690
729.1	M13_RHEUMATISM	1	Rheumatism, unspecified and fibrositis	Rheumatism, unspecified	401	musculoskeletal	970	3252	2550	NA	47557
715.1	M13_SACROILIITIS	1	Sacroiliitis NEC	Sacroiliitis, not elsewhere classified	402	musculoskeletal	133	769	594	NA	27640
764	M13_SCIATICA	1	Sciatica	Sciatica with lumbago	379	symptoms	2738	11025	8915	NA	57271
M41	M13_SCOLIOSIS	1	Scoliosis	Scoliosis	403	musculoskeletal	1361	1478	1168	NA	50794
M75	M13_SHOULDER	1	Shoulder lesions	Shoulder lesions	368	musculoskeletal	10118	22176	18197	NA	68438
709.2	M13_SJOGREN	1	Sicca syndrome	Sicca syndrome [Sjogren's]	404	dermatologic	610	1606	1290	NA	42811
M70	M13_SOFTOVERUSE	0.909836	Soft tissue disorders related to use, overuse and pressure	Soft tissue disorders related to use, overuse and pressure	405	musculoskeletal	1856	4899	3984	NA	53820
M79	M13_SOFTTISSUEOTH	1	Other and unspecified soft tissue disorders, not elsewhere classified	Other soft tissue disorders, not elsewhere classified	392	musculoskeletal	13348	23779	19010	NA	71026
738.4	M13_SPONDYLOLISTHESIS	1	Acquired spondylolisthesis	Spondylolisthesis/Spondylolysis	406	musculoskeletal	1891	3335	2669	NA	54052
M47	M13_SPONDYLOSIS	1	Spondylosis	Spondylosis	183	musculoskeletal	9408	11752	9371	NA	67794
M66	M13_SPONTRUPTSYNOTEND	1	Spontaneous rupture of synovium and tendon	Spontaneous rupture of synovium and tendon	407	musculoskeletal	588	1374	1132	NA	42450
M34	M13_SYSTSLCE	1	Systemic sclerosis [scleroderma]	Systemic sclerosis	408	dermatologic	209	392	302	NA	31851
723.1	M13_TORTICOLLIS	1	Torticollis	Torticollis	409	musculoskeletal	124	310	259	NA	27125
743.21	M13_VERTEBCOLLAPSE	1	Pathologic fracture of vertebrae	Collapsed vertebra, not elsewhere classified	410	musculoskeletal	388	101	<100	NA	38035
292.3	MEMLOSS	1	Memory loss	Memory loss	411	mental disorders	856	1621	1384	NA	46199
N93	N14_ABNORMALBLEED	1	Other abnormal uterine and vaginal bleeding	Other abnormal uterine and vaginal bleeding	412	genitourinary	4120	7326	6285	females	60631
585.1	N14_ACUTERENFAIL	1	Acute renal failure	Acute renal failure	413	genitourinary	7170	2952	2383	NA	65423
610.8	N14_BENIGNMAMDYSP	1	Other specified benign mammary dysplasias	Benign mammary dysplasia	414	genitourinary	1827	3031	2523	females	53657
N64	N14_BREASTDISOTH	1	Other disorders of breast	Other disorders of breast	415	genitourinary	1251	1925	1574	females	50054
N20	N14_CALCUKIDUR	1	Calculus of kidney and ureter	Calculus of kidney and ureter	416	genitourinary	5129	5985	4969	NA	62404
594.2	N14_CALCULOWER	1	Calculus of lower urinary tract	Calculus of lower urinary tract	417	genitourinary	874	768	622	NA	46513
580.14	N14_CHRONEPHROPATH	1	Chronic glomerulonephritis, NOS	Chronic nephritic syndrome	418	genitourinary	836	756	785	NA	46107
580.14	N14_CHRONEPHROPATH_ADVERSE	1	Chronic glomerulonephritis, NOS	Chronic nephritic syndrome, drug-induced	418	genitourinary	836	<100	170	NA	46107
N18	N14_CHRONKIDNEYDIS	0.818182	Chronic kidney disease (CKD)	Chronic kidney disease	413	genitourinary	6881	4959	3902	NA	65125
N11	N14_CHRONTUBULOINTNEPHRITIS	1	Chronic tubulo-interstitial nephritis	Chronic tubulo-interstitial nephritis	419	genitourinary	151	744	620	NA	28809
592.1	N14_CYSTITIS	1	Cystitis	Cystitis	420	genitourinary	3232	9918	8081	NA	58638
586.2	N14_CYSTKID	1	Cyst of kidney, acquired	Cyst of kidney	421	genitourinary	1639	872	739	NA	52594
N87	N14_DYSPLACERVUT	1	Dysplasia of cervix uteri	Dysplasia of cervix uteri	422	neoplasms	1478	5151	4246	females	51633
615	N14_ENDOMETRIOSIS	1	Endometriosis	Endometriosis	61	genitourinary	3859	10029	8288	females	60009
614	N14_FEMALEGENINF	1	Inflammatory diseases of female pelvic organs	Inflammatory diseases of female pelvic organs	423	genitourinary	5869	14202	11721	females	63759
N82	N14_FEMGENFISTUL	1	Fistulae involving female genital tract	Fistulae involving female genital tract	424	genitourinary	202	261	218	females	31487
N94	N14_FEMGENPAIN	1	Pain and other conditions associated with female genital organs and menstrual cycle	Pain and other conditions associated with female genital organs and menstrual cycle	425	genitourinary	3309	4062	3316	females	58809
N81	N14_FEMGENPROL	1	Female genital prolapse	Female genital prolapse	426	genitourinary	12268	10919	9092	females	70292
N99	N14_GENITOUROTH	1	Intraop and postprocedural comp and disorders of GU sys, NEC	Other disorders of the genitourinary system	427	genitourinary	951	2163	1782	NA	47408
580.31	N14_GLOMEINOTH	1	Nephritis and nephropathy in diseases classified elsewhere	Glomerular disorders in diseases classified elsewhere	117	genitourinary	403	2142	1735	NA	38428
580	N14_GLOMERULAR	0.848485	Nephritis; nephrosis; renal sclerosis	Glomerular diseases	418	genitourinary	1581	3676	4173	NA	52339
N43	N14_HYDROCELE	1	Hydrocele and spermatocele	Hydrocele	428	genitourinary	1480	3171	2634	males	51757
595	N14_HYDRONEPHR	0.75	Hydronephrosis	Hydronephrosis	429	genitourinary	2382	1761	1454	NA	56026
612.2	N14_HYPERTROPHYBREAST	1	Hypertrophy of breast (Gynecomastia)	Hypertrophy of breast	430	genitourinary	808	2935	2408	females	45652
614.51	N14_INFCERVIX	1	Cervicitis and endocervicitis	Inflammatory disease of cervix uteri	431	genitourinary	1135	1303	1093	females	49150
N49	N14_INFLAMALEGEN	1	Inflammatory disorders of male genital organs, NEC	Inflammatory disorders of male genital organs, not elsewhere classified	432	genitourinary	186	207	185	males	30661
N71	N14_INFLUTH	1	Inflammatory disease of uterus, except cervix	Inflammatory disease of uterus	433	genitourinary	270	2687	2177	females	34331
611.3	N14_LUMPNASBREAST	1	Lump or mass in breast	Unspecified lump in breast	434	genitourinary	1538	3135	2533	females	52016
626.12	N14_MENORRHAGIA	1	Excessive or frequent menstruation	Menorrhagia	435	genitourinary	8433	14230	<100	females	66839
626.11	N14_MENSIRREG	0.7	Absent or infrequent menstruation	Irregular menses	436	genitourinary	103	10570	<100	females	25621
N92	N14_MESNRUIRREG	1	Excessive, frequent and irregular menstruation	Excessive, frequent and irregular menstruation	435	genitourinary	12744	23729	17873	females	70747
N05	N14_NEPHRITICNAS	1	Unspecified nephritic syndrome	Unspecified nephritic syndrome	437	genitourinary	293	401	1131	NA	35213
N05	N14_NEPHRITICNAS_ADVERSE	1	Unspecified nephritic syndrome	Unspecified nephritic syndrome, drug-induced	437	genitourinary	293	<100	838	NA	35213
N04	N14_NEPHROTICSYND	1	Nephrotic syndrome	Nephrotic syndrome	437	genitourinary	193	555	480	NA	31058
596.5	N14_NEUROMUSCDYSBLADD	1	Functional disorders of bladder	Neuromuscular dysfunction of bladder	438	genitourinary	1635	1565	1287	NA	52547
599.1	N14_OBSTRUREFLUROPATH	1	Urinary obstruction	Other obstructive and reflux uropathy	429	genitourinary	3143	2119	1755	NA	58413
601.3	N14_ORHCEPINDIDYMITIS	1	Orchitis and epididymitis	Orchitis and epididymitis	439	genitourinary	894	1583	1297	males	46829
N32	N14_OTHBLADD	1	Other disorders of bladder	Other disorders of bladder	440	genitourinary	9662	1944	1588	NA	68108
N50	N14_OTHDISMALEGEN	1	Other and unspecified disorders of male genital organs	Other disorders of male genital organs	441	genitourinary	2973	542	462	males	57883
N28	N14_OTHETNASKIDUR	0.75	Other disorders of kidney and ureter, not elsewhere classified	Other specified disorders of kidney and ureter	421	genitourinary	2947	531	424	NA	57821
N73	N14_OTHFEMPELINF	1	Other female pelvic inflammatory diseases	Other female pelvic inflammatory diseases	423	genitourinary	2883	3531	2913	females	57701
N88	N14_OTHNONINFCERVIX	1	Other noninflammatory disorders of cervix uteri	Other noninflammatory disorders of cervix uteri	442	genitourinary	1857	969	795	females	53898
N85	N14_OTHNONINFUTER	1	Other noninflammatory disorders of uterus, except cervix	Other noninflammatory disorders of uterus, except cervix	443	genitourinary	5327	6200	5280	females	62733
N89	N14_OTHNONINFVAG	1	Other noninflammatory disorders of vagina	Other noninflammatory disorders of vagina	444	genitourinary	1572	1504	1252	females	52248
N90	N14_OTHNONINFVULV	1	Other noninflammatory disorders of vulva and perineum	Other noninflammatory disorders of vulva and perineum	445	genitourinary	2039	1490	1265	females	54601
N48	N14_OTHPENIS	1	Other disorders of penis	Other disorders of penis	446	genitourinary	2294	1563	1325	males	55643
628	N14_OVARYCYST	1	Ovarian cyst	Ovarian cyst	447	genitourinary	4673	13096	10848	females	61760
622	N14_POLYPFEMGEN	1	Polyp of female genital organs	Polyp of the female genital tract	448	genitourinary	10765	8997	7554	females	69162
627.3	N14_POSTMENATRVAG	1	Postmenopausal atrophic vaginitis	Postmenopausal atrophic vaginitis	449	genitourinary	1209	707	597	females	49829
627.1	N14_POSTMENBLEED	1	Postmenopausal bleeding	Postmenopausal bleeding	443	genitourinary	9079	7065	5965	females	67616
626.4	N14_PREMENSTSYNDROM	1	Premenstrual tension syndromes	Premenstrual syndrome	425	genitourinary	147	115	<100	NA	28564
602	N14_PROSTAOTH	1	Other disorders of prostate	Other disorders of prostate	450	genitourinary	1488	548	435	males	51763
601.1	N14_PROSTATITIS	1	Prostatitis	Inflammatory diseases of prostate (prostatitis)	451	genitourinary	1702	2301	1859	males	52938
600	N14_PROSTHYPERPLA	1	Hyperplasia of prostate	Hyperplasia of prostate	440	genitourinary	13054	16601	13118	males	70862
N02	N14_RECURANDPERHEAMATUR	1	Recurrent and persistent haematuria	Recurrent and persistent haematuria	452	genitourinary	738	160	298	NA	44478
N02	N14_RECURANDPERHEAMATUR_ADVERSE	1	Recurrent and persistent haematuria	Recurrent and persistent haematuria, drug-induced	452	genitourinary	738	<100	170	NA	44478
585	N14_RENFAIL	0.782609	Renal failure	Renal failure	413	genitourinary	12770	7455	5951	NA	70714
585.2	N14_RENFAILNAS	1	Renal failure NOS	Unspecified kidney failure	453	genitourinary	1512	1274	963	NA	51832
N70	N14_SALPHOOPH	1	Salpingitis and oophoritis	Salpingitis and oophoritis	454	genitourinary	531	3958	3292	females	41317
N35	N14_URETHRALSTRICT	1	Urethral stricture	Urethral stricture	455	genitourinary	3560	958	787	NA	59385
592.2	N14_URETHRITISANDURSYNDR	1	Urethritis and urethral syndrome	Urethritis and urethral syndrome	456	genitourinary	169	389	318	NA	29788
594	N14_UROLITHIASIS	1	Urinary calculus	Urolithiasis	416	genitourinary	6857	6462	5347	NA	64934
622.2	N14_UTER_POLYP	1	Mucous polyp of cervix	Uterine polyps	448	genitourinary	3154	1768	<100	females	58403
614.52	N14_VAGINITIS	0.8	Vaginitis and vulvovaginitis	Vaginitis/vulvovaginitis/vulvitis/abscess of vulva	457	genitourinary	405	2427	2003	females	38529
O02	O15_CONCEPT_ABNORM	1	Other abnormal products of conception	Other abnormal products of conception	458	pregnancy complications	1194	7241	5855	females	49669
O70	O15_DELIV_PERIN_LACER	1	Perineal laceration during delivery	Perineal laceration during delivery	459	pregnancy complications	5097	2592	1984	females	62611
643	O15_EXCESS_VOMIT_PREG	1	Excessive vomiting in pregnancy	Excessive vomiting in pregnancy	460	pregnancy complications	207	1429	1148	females	31774
O47	O15_FALSE_LAB	1	False labour	False labour	462	pregnancy complications	1014	8138	6599	females	48089
636.3	O15_HAEMORRH_EARLY_PREG	1	Haemorrhage in early pregnancy	Haemorrhage in early pregnancy	463	pregnancy complications	872	3896	3107	females	46489
642	O15_HYPTENSPREG	1	Hypertension complicating pregnancy, childbirth, and the puerperium	Pregnancy hypertension	248	pregnancy complications	1138	9354	7686	NA	49236
O68	O15_LABOUR_FETAL_STRESS	1	Labour and delivery comp by abnormality of fetal acid-base balance	Labour and delivery complicated by fetal stress [distress]	459	pregnancy complications	3081	4586	3480	females	58456
O63	O15_LABOUR_LONG	1	Long labour	Long labour	459	pregnancy complications	1815	4726	3731	females	53638
O75	O15_LABOUR_OTHER	1	Other complications of labour and delivery, NEC	Other complications of labour and delivery, not elsewhere classified	466	pregnancy complications	567	1512	1102	females	42125
663	O15_LABOUR_UMBILICAL	1	Umbilical cord complications during labour and delivery	Labour and delivery complicated by umbilical cord complications	467	pregnancy complications	579	867	697	NA	42147
O36	O15_MATERN_CARE_OTHER	1	Maternal care for other fetal problems	Maternal care for other known or suspected fetal problems	468	pregnancy complications	1721	5258	4146	females	53096
O34	O15_MATERN_CARE_PELVIC_ABNORM	1	Maternal care for abnormality of pelvic organs	Maternal care for known or suspected abnormality of pelvic organs	469	pregnancy complications	1308	4870	3878	females	50622
O42	O15_MEMBR_PREMAT_RUPT	1	Premature rupture of membranes	Premature rupture of membranes	470	pregnancy complications	1004	3923	3011	NA	48039
O99	O15_OTHER_MATERN_DIS_ELSEWHERE	1	Other maternal diseases classified elsewhere but complicating pregnancy/childbirth	Other maternal diseases classifiable elsewhere but complicating pregnancy, childbirth and the puerperium	471	pregnancy complications	1564	6243	4838	females	52259
O44	O15_PLAC_PRAEVIA	1	Placenta previa	Placenta praevia	472	pregnancy complications	176	725	596	females	30326
635.3	O15_POSTPART_HEAMORRH	1	Placenta previa and abruptio placenta	Postpartum haemorrhage	471	pregnancy complications	1247	4714	3670	females	50161
O00	O15_PREG_ECTOP	1	Ectopic pregnancy	Ectopic pregnancy	474	pregnancy complications	271	3777	3111	females	34351
O26	O15_PREG_MATERN_CARE	1	Maternal care for other conditions predominantly related to pregnancy	Maternal care for other conditions predominantly related to pregnancy	468	pregnancy complications	1667	3961	3163	females	52859
636.2	O15_PRETERM	1	Early onset of delivery	Preterm labour and delivery	476	pregnancy complications	600	6736	5480	females	42710
200.1	POLYCYTVERA	1	Polycythaemia vera	Polycythaemia vera	102	neoplasms	420	483	394	NA	38901
M07	PSOR_ENTE_ARTHR	1	Enteropathic arthropathies	Psoriatic and enteropathic arthropathies	362	musculoskeletal	803	2236	1779	NA	45657
758	Q17_CHROMOSOMAL_ABNORMALITI_NOT_ELSEW_CLASSIFIED	0.973333	Chromosomal anomalies and genetic disorders	Chromosomal abnormalities, not elsewhere classified	477	congenital anomalies	163	261	213	NA	29508
Q66	Q17_CONGEN_DEFORMITI_FEET	1	Congenital deformities of feet	Congenital deformities of feet	478	congenital anomalies	242	415	345	NA	33247
755.61	Q17_CONGEN_DEFORMITI_HIP	1	Congenital hip dysplasia and deformity	Congenital deformities of hip	479	congenital anomalies	115	274	211	NA	26490
Q23	Q17_CONGEN_MALFO_AORTIC_MITRAL_VALVES	1	Congenital malformations of aortic and mitral valves	Congenital malformations of aortic and mitral valves	480	congenital anomalies	283	597	477	NA	34973
612	Q17_CONGEN_MALFO_BREAST	0.7	Breast conditions, congenital or relating to hormones	Congenital malformations of breast	430	genitourinary	890	228	196	NA	46620
Q21	Q17_CONGEN_MALFO_CARDIAC_SEPTA	1	Congenital malformations of cardiac septa	Congenital malformations of cardiac septa	90	congenital anomalies	623	1102	891	NA	42987
747	Q17_CONGEN_MALFO_CIRCULATO_SYSTEM	0.97619	Cardiac and circulatory congenital anomalies	Congenital malformations of the circulatory system	90	congenital anomalies	3417	2534	2062	NA	59165
751.1	Q17_CONGEN_MALFO_GENITAL_ORGANS	0.982759	Congenital anomalies of genital organs	Congenital malformations of genital organs	481	congenital anomalies	716	1728	1422	NA	44428
Q25	Q17_CONGEN_MALFO_GREAT_ARTERIES	1	Congenital malformations of great arteries	Congenital malformations of great arteries	482	congenital anomalies	102	366	307	NA	25485
Q79	Q17_CONGEN_MALFO_MUSCULOS_SYSTEM_NOT_ELSEW_CLASSIFIED	1	Congenital malformations of musculoskeletal system, NEC	Congenital malformations of the musculoskeletal system, not elsewhere classified	483	congenital anomalies	121	209	173	NA	26996
752	Q17_CONGEN_MALFO_NERVOUS_SYSTEM	0.959184	Nervous system congenital anomalies	Congenital malformations of the nervous system	484	congenital anomalies	359	303	258	NA	37328
Q50	Q17_CONGEN_MALFO_OVARIES_FALLOP_TUBES_BROAD_LIGAM	1	Congenital malform of ovaries, fallopian tubes & broad ligaments	Congenital malformations of ovaries, fallopian tubes and broad ligaments	485	congenital anomalies	194	966	799	NA	31174
Q76	Q17_CONGEN_MALFO_SPINE_BONY_THORAX	1	Congenital malformations of spine and bony thorax	Congenital malformations of spine and bony thorax	484	congenital anomalies	153	107	<100	NA	29000
751.2	Q17_CONGEN_MALFO_URINARY_SYSTEM	0.863636	Congenital anomalies of urinary system	Congenital malformations of the urinary system	486	congenital anomalies	940	977	813	NA	47272
Q51	Q17_CONGEN_MALFO_UTERUS_CERVIX	1	Congenital malformations of uterus and cervix	Congenital malformations of uterus and cervix	481	congenital anomalies	207	322	251	NA	31761
751.21	Q17_CYSTIC_KIDNEY_DISEA	1	Cystic kidney disease	Cystic kidney disease	486	congenital anomalies	476	562	469	NA	40200
Q28	Q17_OTHER_CONGEN_MALFO_CIRCULATO_SYSTEM	1	Other congenital malformations of circulatory system	Other congenital malformations of circulatory system	487	congenital anomalies	141	384	308	NA	28148
750	Q17_OTHER_CONGEN_MALFO_DIGES_SYSTEM1	1	Digestive congenital anomalies	Other congenital malformations of the digestive system	488	congenital anomalies	802	675	557	NA	45617
Q18	Q17_OTHER_CONGEN_MALFO_FACE_NECK	1	Other congenital malformations of face and neck	Other congenital malformations of face and neck	489	congenital anomalies	128	490	419	NA	27285
Q24	Q17_OTHER_CONGEN_MALFO_HEART	1	Other congenital malformations of heart	Other congenital malformations of heart	490	congenital anomalies	162	106	<100	NA	29468
Q43	Q17_OTHER_CONGEN_MALFO_INTESTINE	1	Other congenital malformations of intestine	Other congenital malformations of intestine	488	congenital anomalies	242	132	107	NA	33206
Q89	Q17_OTHER_CONGEN_MALFO_NOT_ELSEW_CLASSIFIED	1	Other congenital malformations, not elsewhere classified	Other congenital malformations, not elsewhere classified	491	congenital anomalies	117	116	<100	NA	26629
Q27	Q17_OTHER_CONGEN_MALFO_PERIP_VASCULAR_SYSTEM	1	Other congenital malformations of peripheral vascular system	Other congenital malformations of peripheral vascular system	492	congenital anomalies	154	195	160	NA	28964
Q82	Q17_OTHER_CONGEN_MALFO_SKIN	1	Other congenital malformations of skin	Other congenital malformations of skin	493	congenital anomalies	171	729	607	NA	29915
Q38	Q17_OTHER_CONGEN_MALFO_TONGUE_MOUTH_PHARYNX	1	Other congenital malformations of tongue, mouth and pharynx	Other congenital malformations of tongue, mouth and pharynx	494	congenital anomalies	242	202	179	NA	33297
Q87	Q17_OTHER_SPECIFE_CONGEN_MALFO_SYNDR_AFFECTING_MULTIPLE_SYSTEMS	1	Other congenital malform syndromes affecting multiple systems	Other specified congenital malformation syndromes affecting multiple systems	477	congenital anomalies	135	282	229	NA	27797
Q85	Q17_PHAKOMATOSES_NOT_ELSEW_CLASSIFIED	1	Phakomatoses, not elsewhere classified	Phakomatoses, not elsewhere classified	495	congenital anomalies	177	188	154	NA	30196
R10	R18_ABDOMI_PELVIC_PAIN	1	Abdominal and pelvic pain	Abdominal and pelvic pain	496	symptoms	33526	60359	49416	NA	80149
R06	R18_ABNORMALITI_BREAT	1	Abnormalities of breathing	Abnormalities of breathing	497	respiratory	10534	30870	25139	NA	68767
350.2	R18_ABNORMALITI_GAIT_MOBIL	1	Abnormality of gait	Abnormalities of gait and mobility	498	neurological	2916	1691	1348	NA	57683
R00	R18_ABNORMALITI_HEART_BEAT	1	Abnormalities of heart beat	Abnormalities of heart beat	49	circulatory system	10180	7089	5693	NA	68610
514	R18_ABNORMAL_FINDI_DIAGNOST_IMAGI_LUNG	1	Abnormal findings examination of lungs	Abnormal findings on diagnostic imaging of lung	26	respiratory	3109	8723	6999	NA	58242
R25	R18_ABNORMAL_INVOLU_MOVEM	1	Abnormal involuntary movements	Abnormal involuntary movements	499	neurological	1115	2231	1817	NA	49038
573.9	R18_ABNORMAL_SERUM_ENZYME_LEVELS	1	Abnormal serum enzyme levels	Abnormal serum enzyme levels	500	digestive	306	4937	4022	NA	35546
609.2	R18_ABNORMAL_SPERMATOZ	1	Abnormal spermatozoa	Abnormal spermatozoa	501	genitourinary	161	1224	915	males	29357
260.6	R18_ANOREXIA	1	Anorexia	Anorexia	502	endocrine/metabolic	1017	268	243	NA	48107
599.6	R18_ANURIA_OLIGU	1	Oliguria and anuria	Anuria and oliguria	503	genitourinary	142	110	<100	NA	28345
572	R18_ASCITES	1	Ascites (non malignant)	Ascites	504	digestive	1896	940	792	NA	53955
R01	R18_CARDIAC_MURMU_OTHER_CARDIAC_SOUNDS	1	Cardiac murmurs and other cardiac sounds	Cardiac murmurs and other cardiac sounds	505	circulatory system	1339	1687	1382	NA	50646
R56	R18_CONVU_NOT_ELSEW_CLASSIFIED	1	Convulsions, not elsewhere classified	Convulsions, not elsewhere classified	506	neurological	2338	5605	4660	NA	55805
512.8	R18_COUGH	1	Cough	Cough	507	respiratory	3450	9485	7773	NA	59087
687.4	R18_DISTU_SKIN_SENSA	1	Disturbance of skin sensation	Disturbances of skin sensation	508	dermatologic	3178	4867	3916	NA	58427
386.9	R18_DIZZI_GIDDI	1	Dizziness and giddiness (Light-headedness and vertigo)	Dizziness and giddiness	509	sense organs	5546	18078	14888	NA	63225
532	R18_DYSPHAGIA	1	Dysphagia	Dysphagia	510	digestive	7753	4303	3497	NA	66083
512.7	R18_DYSPNOEA	1	Shortness of breath	Dyspnoea	497	respiratory	7148	20375	16574	NA	65327
250.4	R18_ELEVATED_BLOOD_GLUCOSE_LEVEL	1	Abnormal glucose	Elevated blood glucose level	511	endocrine/metabolic	804	1199	907	NA	45527
R59	R18_ENLARGED_LYMPH_NODES	1	Enlarged lymph nodes	Enlarged lymph nodes	512	hematopoietic	2816	2909	2393	NA	57528
R50	R18_FEVER_OTHER_UNKNO_ORIGIN	1	Fever of other and unknown origin	Fever of other and unknown origin	513	symptoms	4642	12051	9745	NA	61685
561.2	R18_FLATU_RELATED_CONDI	1	Flatulence	Flatulence and related conditions	514	digestive	2059	144	112	NA	54790
791	R18_GANGRENE_NOT_ELSEW_CLASSIFIED	1	Gangrene	Gangrene, not elsewhere classified	515	symptoms	745	108	<100	NA	44849
459.1	R18_HAEMORRHAGE_NOT_ELSEW_CLASSIFIED	1	Haemorrhage NOS	Haemorrhage, not elsewhere classified	516	circulatory system	107	499	406	NA	25933
516.1	R18_HAEMORRHAGE_RESPI_PASSA	1	Haemoptysis	Haemorrhage from respiratory passages	517	respiratory	4899	7016	5717	NA	62124
530.9	R18_HEARTBURN	1	Heartburn	Heartburn	518	digestive	2305	1419	1094	NA	55618
573.3	R18_HEPATOM_SPLENO_NOT_ELSEW_CLASSIFIED	1	Hepatomegaly	Hepatomegaly and splenomegaly, not elsewhere classified	519	digestive	743	166	137	NA	44812
705.8	R18_HYPERHIDROSIS	1	Hyperhidrosis	Hyperhidrosis	520	dermatologic	685	492	406	NA	43934
687.2	R18_LOCALIZED_SWELL_MASS_LUMP_SKIN_SUBCU_TISSUE	1	Localized superficial swelling, mass, or lump	Localized swelling, mass and lump of skin and subcutaneous tissue	521	dermatologic	2222	5911	4860	NA	55412
789	R18_NAUSEA_VOMITI	1	Nausea and vomiting	Nausea and vomiting	496	symptoms	13318	5041	4109	NA	70986
782.3	R18_OEDEMA_NOT_ELSEW_CLASSIFIED	1	Oedema	Oedema, not elsewhere classified	522	symptoms	2286	5325	4278	NA	55676
R77	R18_OTHER_ABNORMALITI_PLASMA_PROTEINS	1	Other abnormalities of plasma proteins	Other abnormalities of plasma proteins	523	symptoms	190	190	146	NA	30862
598.9	R18_OTHER_ABNORMAL_FINDI_URINE	1	Other nonspecific findings on examination of urine	Other abnormal findings in urine	524	genitourinary	390	219	182	NA	38196
350.3	R18_OTHER_LACK_COORD	1	Lack of coordination	Other lack of coordination	525	neurological	419	248	200	NA	38834
R23	R18_OTHER_SKIN_CHANG	1	Other skin changes	Other skin changes	526	dermatologic	822	1767	1430	NA	45962
R09	R18_OTHER_SYMPTOMS_SIGNS_INVOLVI_CIRCULATO_RESPI_SYSTEMS	1	Other symptoms and signs involving the circulatory and respiratory sys	Other symptoms and signs involving the circulatory and respiratory systems	527	symptoms	1288	884	719	NA	50437
R41	R18_OTHER_SYMPTOMS_SIGNS_INVOLVI_COGNITIVE_FUNCTIONS_AWARE	1	Other symptoms and signs w cognitive functions and awareness	Other symptoms and signs involving cognitive functions and awareness	411	mental disorders	4135	8503	7142	NA	60814
R19	R18_OTHER_SYMPTOMS_SIGNS_INVOLVI_DIGES_SYSTEM_ABDOMEN	1	Other symptoms and signs involving the digestive sys and abdomen	Other symptoms and signs involving the digestive system and abdomen	528	symptoms	17884	3147	2592	NA	73996
R29	R18_OTHER_SYMPTOMS_SIGNS_INVOLVI_NERVOUS_MUSCULOS_SYSTEMS	1	Other symptoms and signs involving the nervous and musculoskeletal systems	Other symptoms and signs involving the nervous and musculoskeletal systems	529	symptoms	2030	8737	6566	NA	54570
R39	R18_OTHER_SYMPTOMS_SIGNS_INVOLVI_URINARY_SYSTEM	1	Other and unspecified symptoms and signs involving the GU sys	Other symptoms and signs involving the urinary system	530	symptoms	5301	1405	1064	NA	62803
599.3	R18_PAIN_ASSOCIATED_W_MICTU	1	Dysuria	Pain associated with micturition	531	genitourinary	1300	1899	1531	NA	50412
R52	R18_PAIN_NOT_ELSEW_CLASSIFIED	1	Pain, unspecified	Pain, not elsewhere classified	532	neurological	1606	4943	3811	NA	52388
R07	R18_PAIN_THROAT_CHEST	1	Pain in throat and chest	Pain in throat and chest	533	symptoms	33890	30160	24609	NA	80210
599.5	R18_POLYURIA	1	Frequency of urination and polyuria	Polyuria	530	genitourinary	4072	4089	3340	NA	60527
687.1	R18_RASH_OTHER_NONSPECIFIC_SKIN_ERUPT	1	Rash and other nonspecific skin eruption	Rash and other nonspecific skin eruption	534	dermatologic	2101	1870	1540	NA	54798
599.2	R18_RETEN_URINE	1	Retention of urine	Retention of urine	535	genitourinary	8602	6278	4999	NA	67108
797	R18_SHOCK_NOT_ELSEW_CLASSIFIED	1	Shock	Shock, not elsewhere classified	536	symptoms	192	124	104	NA	30989
R47	R18_SPEECH_DISTU_NOT_ELSEW_CLASSIFIED	1	Speech disturbances, not elsewhere classified	Speech disturbances, not elsewhere classified	537	symptoms	1873	1285	1068	NA	53866
R63	R18_SYMPTOMS_SIGNS_CONCERNI_FOOD_FLUID_INTAKE	1	Symptoms and signs concerning food and fluid intake	Symptoms and signs concerning food and fluid intake	502	symptoms	7849	1644	1347	NA	66117
R45	R18_SYMPTOMS_SIGNS_INVOLVI_EMOTIONAL_STATE	1	Symptoms and signs involving emotional state	Symptoms and signs involving emotional state	538	symptoms	966	483	405	NA	47567
350	R18_SYMPTOMS_SIGNS_INVOLVI_NERVOUS_MUSCULOS_SYSTEMS	0.809524	Abnormal movement	Symptoms and signs involving the nervous and musculoskeletal systems	498	neurological	4211	12215	9423	NA	60911
788	R18_SYNCO_COLLAP	1	Syncope and collapse	Syncope and collapse	539	symptoms	10499	10029	8140	NA	68754
573.5	R18_UNSPE_JAUND	1	Jaundice (not of newborn)	Unspecified jaundice	540	digestive	1025	826	696	NA	48121
473.4	R18_VOICE_DISTU	1	Voice disturbance	Voice disturbances	541	respiratory	1075	4894	4006	NA	48587
J99	RESP_ILL_DIS_CLASS_ELSEWHERE	1	Respiratory disorders in diseases classified elsewhere	Respiratory disorders in diseases classified elsewhere	1	respiratory	263	197	165	NA	34059
M05	RHEUMA_SEROPOS	0.982143	Rheumatoid arthritis with rheumatoid factor	Seropositive rheumatoid arthritis	400	musculoskeletal	655	5857	4596	NA	43477
318	SMOKING	1	Tobacco use disorder	Smoking	164	mental disorders	13788	1733	1321	NA	71238
318	SMOKING_DEPEND	1	Tobacco use disorder	Smoking dependency	164	mental disorders	13788	1207	962	NA	71238
M46	SPONDYLOARTHRITIS	0.988889	Other inflammatory spondylopathies	Spondylarthritis	402	musculoskeletal	1688	3860	3037	NA	52957
854	ST19_COMPLICATIO_CARDIAC_VASCULAR_PROSTHET_DEVICES_IMPLANTS_GRAFTS	1	Complications of cardiac/vascular device, implant, and graft	Complications of cardiac and vascular prosthetic devices, implants and grafts	542	injuries & poisonings	2814	318	263	NA	57395
T83	ST19_COMPLICATIO_GENITO_PROSTHET_DEVICES_IMPLANTS_GRAFTS	1	Complications of genitourinary prosthetic devices/grafts	Complications of genitourinary prosthetic devices, implants and grafts	543	injuries & poisonings	1441	368	297	NA	51465
T84	ST19_COMPLICATIO_INTERNAL_ORTHOPA_PROSTHET_DEVICES_IMPLANTS_GRAFTS	1	Complications of internal orthopaedic prosthetic device/graft	Complications of internal orthopaedic prosthetic devices, implants and grafts	544	injuries & poisonings	5555	3966	3231	NA	63146
T85	ST19_COMPLICATIO_OTHER_INTERNAL_PROSTHET_DEVICES_IMPLANTS_GRAFTS	1	Complications of internal prosthetic device/graft	Complications of other internal prosthetic devices, implants and grafts	545	injuries & poisonings	2622	465	370	NA	56915
874	ST19_COMPLICATIO_PECUL_REATTACHM_AMPUT	1	Complication of amputation stump	Complications peculiar to reattachment and amputation	546	injuries & poisonings	198	108	<100	NA	31284
T81	ST19_COMPLICATIO_PROCED_NOT_ELSEW_CLASSIFIED	1	Complications of procedures, not elsewhere classified	Complications of procedures, not elsewhere classified	12	injuries & poisonings	14292	18874	15487	NA	71754
817	ST19_CONCUSSION	1	Concussion	Concussion	547	injuries & poisonings	213	12647	10527	NA	32049
S93	ST19_DISLO_SPRAIN_STRAIN_JOINTS_LIGAM_ANKLE_FOOT_LEVEL	1	Dislocation & sprain of joints & ligaments at ankle, foot & toe level	Dislocation, sprain and strain of joints and ligaments at ankle and foot level	548	injuries & poisonings	168	7223	5848	NA	29792
S53	ST19_DISLO_SPRAIN_STRAIN_JOINTS_LIGAM_ELBOW	1	Dislocation and sprain of joints and ligaments of elbow	Dislocation, sprain and strain of joints and ligaments of elbow	549	injuries & poisonings	158	1037	841	NA	29193
S83	ST19_DISLO_SPRAIN_STRAIN_JOINTS_LIGAM_KNEE	1	Dislocation and sprain of joints and ligaments of knee	Dislocation, sprain and strain of joints and ligaments of knee	550	injuries & poisonings	815	14647	12126	NA	45798
S43	ST19_DISLO_SPRAIN_STRAIN_JOINTS_LIGAM_SHOUL_GIRDLE	1	Dislocation and sprain of joints and ligaments of shoulder girdle	Dislocation, sprain and strain of joints and ligaments of shoulder girdle	551	injuries & poisonings	508	5442	4499	NA	40867
S63	ST19_DISLO_SPRAIN_STRAIN_JOINTS_LIGAM_WRIST_HAND_LEVEL	1	Dislocation and sprain of joints and ligaments at wrist/hand level	Dislocation, sprain and strain of joints and ligaments at wrist and hand level	552	injuries & poisonings	671	5316	4343	NA	43789
T79	ST19_EARLY_COMPLICATIO_TRAUMA	1	Certain early complications of trauma, NEC	Early complications of trauma	553	injuries & poisonings	546	647	517	NA	41735
T86	ST19_FAILU_REJEC_TRANSPLANTED_ORGANS_TISSU	1	Complications of transplanted organs and tissue	Failure and rejection of transplanted organs and tissues	554	injuries & poisonings	254	161	124	NA	33726
800.2	ST19_FRACT_FEMUR	1	Fracture of unspecified part of femur	Fracture of femur	555	injuries & poisonings	2743	4819	3983	NA	57125
S92	ST19_FRACT_FOOT_ANKLE	1	Fracture of foot and toe, except ankle	Fracture of foot, except ankle	556	injuries & poisonings	1037	4329	3515	NA	48302
803.2	ST19_FRACT_FOREA	1	Fracture of radius and ulna	Fracture of forearm	557	injuries & poisonings	6808	11896	9956	NA	64941
S82	ST19_FRACT_LOWER_LEG_INCLU_ANKLE	1	Fracture of lower leg, including ankle	Fracture of lower leg, including ankle	558	injuries & poisonings	5944	12524	10489	NA	63818
S32	ST19_FRACT_LUMBAR_SPINE_PELVIS	1	Fracture of lumbar spine and pelvis	Fracture of lumbar spine and pelvis	559	injuries & poisonings	1556	3450	2859	NA	52139
S22	ST19_FRACT_RIBS_STERNUM_THORACIC_SPINE	1	Fracture of rib(s), sternum and thoracic spine	Fracture of rib(s), sternum and thoracic spine	560	injuries & poisonings	2243	5035	4070	NA	55515
S42	ST19_FRACT_SHOUL_UPPER_ARM	1	Fracture of shoulder and upper arm	Fracture of shoulder and upper arm	561	injuries & poisonings	2992	6894	5824	NA	57934
S02	ST19_FRACT_SKULL_FACIAL_BONES	1	Fracture of skull and facial bones	Fracture of skull and facial bones	562	injuries & poisonings	2245	4172	3467	NA	55379
S62	ST19_FRACT_WRIST_HAND_LEVEL	1	Fracture at wrist and hand level	Fracture at wrist and hand level	563	injuries & poisonings	2767	6873	5677	NA	57303
S05	ST19_INJURY_EYE_ORBIT	1	Injury of eye and orbit	Injury of eye and orbit	564	injuries & poisonings	372	2716	2280	NA	37564
S54	ST19_INJURY_NERVES_FOREA_LEVEL	1	Injury of nerves at forearm level	Injury of nerves at forearm level	565	injuries & poisonings	107	205	172	NA	25944
S14	ST19_INJURY_NERVES_SPINAL_CORD_NECK_LEVEL	1	Injury of nerves and spinal cord at neck level	Injury of nerves and spinal cord at neck level	566	injuries & poisonings	104	313	254	NA	25630
S64	ST19_INJURY_NERVES_WRIST_HAND_LEVEL	1	Injury of nerves at wrist and hand level	Injury of nerves at wrist and hand level	567	injuries & poisonings	712	659	553	NA	44425
S06	ST19_INTRACR_INJURY	1	Intracranial injury	Intracranial injury	547	injuries & poisonings	1341	11992	9914	NA	50718
S31	ST19_OPEN_WOUND_ABDOMEN_LOWER_BACK_PELVIS	1	Open wound abdomen, lower back, pelvis and external genitals	Open wound of abdomen, lower back and pelvis	568	injuries & poisonings	147	505	415	NA	28632
S91	ST19_OPEN_WOUND_ANKLE_FOOT	1	Open wound of ankle, foot and toes	Open wound of ankle and foot	569	injuries & poisonings	320	1630	1291	NA	36078
S51	ST19_OPEN_WOUND_FOREA	1	Open wound of elbow and forearm	Open wound of forearm	570	injuries & poisonings	551	1444	1174	NA	41731
S01	ST19_OPEN_WOUND_HEAD	1	Open wound of head	Open wound of head	571	injuries & poisonings	3716	9912	8126	NA	59743
S81	ST19_OPEN_WOUND_LOWER_LEG	1	Open wound of knee and lower leg	Open wound of lower leg	573	injuries & poisonings	717	2239	1830	NA	44504
S61	ST19_OPEN_WOUND_WRIST_HAND	1	Open wound of wrist, hand and fingers	Open wound of wrist and hand	567	injuries & poisonings	3602	8560	7006	NA	59603
S39	ST19_OTHER_UNSPE_INJURI_ABDOMEN_LOWER_BACK_PELVIS	1	Other and unspecified injuries of abdomen, lower back, external genitals and pelvis	Other and unspecified injuries of abdomen, lower back and pelvis	575	injuries & poisonings	358	195	160	NA	37261
S99	ST19_OTHER_UNSPE_INJURI_ANKLE_FOOT	1	Other and unspecified injuries of ankle and foot	Other and unspecified injuries of ankle and foot	576	injuries & poisonings	125	633	485	NA	27185
S09	ST19_OTHER_UNSPE_INJURI_HEAD	1	Other and unspecified injuries of head	Other and unspecified injuries of head	577	injuries & poisonings	2238	603	489	NA	55254
S89	ST19_OTHER_UNSPE_INJURI_LOWER_LEG	1	Other and unspecified injuries of lower leg	Other and unspecified injuries of lower leg	578	injuries & poisonings	282	1098	849	NA	34679
S29	ST19_OTHER_UNSPE_INJURI_THORAX	1	Other and unspecified injuries of thorax	Other and unspecified injuries of thorax	579	injuries & poisonings	161	259	195	NA	29382
T40	ST19_POISO_NARCOT_PSYCHOD_HALLUCINOG	1	Narcotics and psychodysleptics	Poisoning by narcotics and psychodysleptics [hallucinogens]	580	injuries & poisonings	732	321	270	NA	44676
S30	ST19_SUPERF_INJURY_ABDOMEN_LOWER_BACK_PELVIS	1	Superficial injury of abdomen, low back, pelvis and external genitals	Superficial injury of abdomen, lower back and pelvis	581	injuries & poisonings	714	2394	1957	NA	44378
S90	ST19_SUPERF_INJURY_ANKLE_FOOT	1	Superficial injury of ankle, foot and toes	Superficial injury of ankle and foot	582	injuries & poisonings	297	1814	1453	NA	35336
S50	ST19_SUPERF_INJURY_FOREA	1	Superficial injury of elbow and forearm	Superficial injury of forearm	583	injuries & poisonings	423	1507	1212	NA	39069
S00	ST19_SUPERF_INJURY_HEAD	1	Superficial injury of head	Superficial injury of head	584	injuries & poisonings	2835	3513	2875	NA	57410
S70	ST19_SUPERF_INJURY_HIP_THIGH	1	Superficial injury of hip and thigh	Superficial injury of hip and thigh	585	injuries & poisonings	417	2260	1801	NA	38850
S80	ST19_SUPERF_INJURY_LOWER_LEG	1	Superficial injury of knee and lower leg	Superficial injury of lower leg	586	injuries & poisonings	964	4052	3270	NA	47450
S10	ST19_SUPERF_INJURY_NECK	1	Superficial injury of neck	Superficial injury of neck	587	injuries & poisonings	119	316	253	NA	26711
S40	ST19_SUPERF_INJURY_SHOUL_UPPER_ARM	1	Superficial injury of shoulder and upper arm	Superficial injury of shoulder and upper arm	588	injuries & poisonings	376	1688	1386	NA	37651
S20	ST19_SUPERF_INJURY_THORAX	1	Superficial injury of thorax	Superficial injury of thorax	589	injuries & poisonings	463	2487	2039	NA	39850
S60	ST19_SUPERF_INJURY_WRIST_HAND	1	Superficial injury of wrist, hand and fingers	Superficial injury of wrist and hand	590	injuries & poisonings	516	3213	2542	NA	41099
T51	ST19_TOXIC_EFFECT_ALCOHOL	1	Toxic effect of alcohol	Toxic effect of alcohol	580	injuries & poisonings	989	442	385	NA	47608
T63	ST19_TOXIC_EFFECT_CONTACT_W_VENOMO_ANIMALS	1	Toxic effect of contact with venomous animals and plants	Toxic effect of contact with venomous animals	591	injuries & poisonings	131	619	511	NA	27548
S68	ST19_TRAUMAT_AMPUT_WRIST_HAND	1	Traumatic amputation of wrist, hand and fingers	Traumatic amputation of wrist and hand	592	injuries & poisonings	455	741	612	NA	39673
M06	STILL_ADULT	1	Other rheumatoid arthritis	Adult-onset Still disease	400	musculoskeletal	5167	4336	3403	NA	62666
526.4	TEMPOROMANDIB	1	Temporomandibular joint disorders	Temporomandibular joint disorders	593	digestive	252	3384	2730	NA	33657
245	THYROIDITIS	0.75	Thyroiditis	Thyroiditis	136	endocrine/metabolic	325	1140	956	NA	36163
242	THYROTOXICOSIS	0.888889	Thyrotoxicosis with or without goitre	Thyrotoxicosis	137	endocrine/metabolic	2122	5142	4142	NA	54922
529	TONGUEABNORMALITY	1	Diseases and other conditions of the tongue	Tongue abnormality	331	digestive	1418	963	777	NA	51221
297.2	VWXY20_SUICI_OTHER_INTENTI_SELF_H	0.985294	Suicide or self-inflicted injury	Suicide or other Intentional self-harm	580	mental disorders	1479	1058	52208	NA	51632
W19	VWXY20_UNSPE_FALL	1	Unspecified fall	Unspecified fall	557	symptoms	6769	143	120	NA	64868
175	Z21_ACQUI_ABSENCE_ORGANS_NOT_ELSEW_CLASSIFIED	1	Acquired absence of breast	Acquired absence of organs, not elsewhere classified	25	neoplasms	2862	170	139	females	57694
Z85	Z21_PERSONAL_HISTORY_MALIG_NEOPLASM	1	Personal history of malignant neoplasm	Personal history of malignant neoplasm	25	neoplasms	28225	385	304	NA	78534
352.1	G6_TRINEU	1	Trigeminal nerve disorders [CN5]	Trigeminal neuralgia	594	neurological	455	957	800	NA	39603
430.1	I9_SAH	1	Subarachnoid haemorrhage	Subarachnoid haemorrhage	595	circulatory system	1142	1620	1338	NA	49104
430	C_STROKE	1	Stroke	Stroke	595	circulatory system	10378	22791	18661	NA	68695
F20	F5_SCHZPHR	1	Schizophrenia	Schizophrenia	159	mental disorders	809	5760	5562	NA	45594
332	G6_PARKINSON	1	Parkinson's disease	Parkinson's disease	596	neurological	1721	2496	2162	NA	53095
335	G6_MS	1	Multiple sclerosis	MS-disease / Multiple Sclerosis	597	neurological	1773	1364	1048	NA	53300
296.2	F5_DEPRESSIO	1	Depression	Depression	598	mental disorders	67746	28098	23424	NA	87699
695.42	M13_SLE	1	Systemic lupus erythematosus	Systemic lupus erythematosus	355	dermatologic	683	687	538	NA	43911
I63	I9_STR_EXH	1	Cerebral infarction	Ischaemic Stroke, excluding all haemorrhages	595	circulatory system	4857	12948	10551	NA	61960
430.2	I9_ICH	1	Intracerebral haemorrhage	Intracerebral haemorrhage	595	circulatory system	1052	2008	1687	NA	48328
365	H7_GLAUCOMA	1	Glaucoma	Glaucoma	203	sense organs	8829	10485	8591	NA	67421
G40	G6_EPLEPSY	1	Epilepsy and recurrent seizures	Epilepsy	166	neurological	5171	7224	6260	NA	62544
F31	F5_BIPO	1	Bipolar disorder	Bipolar affective disorders	152	mental disorders	2866	5091	4501	NA	57608
334.2	G6_ALS	1	Anterior horn cell disease	Motor neuron disease	599	neurological	346	262	219	NA	36869
G30	G6_ALZHEIMER	1	Alzheimer's disease	Alzheimer disease	145	mental disorders	854	4500	3899	NA	46291

## Sheet: ST3 - CWAS associations
ST3. Genome-wide significant associations identified in UKB-FG CWAS meta-analysis
LOGP: -log10(p)
Variant ID	rsID	CHR	POS (hg38)	A0	A1	MAF (UKB)	MAF (FG)	Region ID	Gene	Most severe consequence	Disease description (UKB)	Disease description (FG)	Disease cluster ID	Sex	BETA_META	SE_META	LOGP_META	BETA_UKB	SE_UKB	LOGP_UKB	BETA_FG	SE_FG	LOGP_FG	1-SIFT	PolyPhen	Novel variant-trait association		Novel gene-trait implication		ClinVar		Manual curation of novel associations
					(effect)																					GWAS Catalog	PhenoScanner	GWAS Catalog	PhenoScanner	Novel ClinVar variant	ClinVar pathogenicity	Novel Gene	Novel Variant
1:1313807:G:A	rs12142199	1	1313807	G	A	0.207918	0.264	1007	INTS11	missense_variant	Inflammatory bowel disease and other gastroenteritis and colitis	Inflammatory bowel disease	299	all	-0.0865	0.0157	7.45	-0.0851026	0.0249523	3.1883	-0.08746	0.02019	4.8312	NA	NA	0	0	0	0	1	NA	NA	NA
1:3412095:C:T	rs2493292	1	3412095	C	T	0.139459	0.109	606	PRDM16	missense_variant	Hypertension	Hypertension	118	all	0.0456	0.0071	9.94	0.0334467	0.00829585	4.25675	0.07805	0.01355	8.0781	0.99	0.015	0	1	0	1	1	NA	NA	NA
1:3412095:C:T	rs2493292	1	3412095	C	T	0.139459	0.109	606	PRDM16	missense_variant	Essential hypertension	Hypertension, essential	118	all	0.0432	0.0072	8.7	0.0331787	0.008303	4.19095	0.07367	0.01447	6.4445	0.99	0.015	0	1	0	1	1	NA	NA	NA
1:11779866:C:T	rs12561919	1	11779866	C	T	0.147967	0.13	124	C1orf167	missense_variant	Hypertension	Hypertension	118	all	-0.0744	0.0068	26.84	-0.0513323	0.00815919	9.50207	-0.12918	0.01256	24.0888	0.17	0	0	0	1	0	1	NA	NA	NA
1:11779866:C:T	rs12561919	1	11779866	C	T	0.147967	0.131	124	C1orf167	missense_variant	Essential hypertension	Hypertension, essential	118	all	-0.0722	0.007	24.36	-0.0516494	0.008166	9.59627	-0.12749	0.01341	20.723	0.17	0	0	0	1	0	1	NA	NA	NA
1:15716271:T:C	rs12091750	1	15716271	T	C	0.244306	0.295	1020	PLEKHM2	missense_variant	Hypertension	Hypertension	118	all	-0.0299	0.0054	7.41	-0.0277769	0.00672313	4.44328	-0.03388	0.00925	3.6015	0	0	0	1	0	1	1	NA	NA	NA
1:16986248:C:T	rs3170740	1	16986248	C	T	0.47243	0.499	827	ATP13A2	missense_variant	Varicose veins of lower extremity	Varicose veins	266	all	0.0532	0.0091	8.26	0.0350807	0.0135019	2.02821	0.06843	0.01238	7.4847	NA	NA	1	1	1	1	1	NA	1	1
1:21577638:T:C	rs34605986	1	21577638	T	C	0.116897	0.0632	539	ALPL	missense_variant	Urinary calculus	Urolithiasis	416	all	0.1434	0.0214	10.65	0.150911	0.0259399	8.2243	0.12716	0.03803	3.0827	0.7	0	0	1	0	1	1	NA	NA	NA
1:21577638:T:C	rs34605986	1	21577638	T	C	0.116897	0.0632	539	ALPL	missense_variant	Calculus of kidney and ureter	Calculus of kidney and ureter	416	all	0.1394	0.0238	8.31	0.146229	0.0298897	6.00146	0.12753	0.03948	2.9075	0.7	0	0	1	0	1	1	NA	NA	NA
1:24964519:A:T	rs6672420	1	24964519	A	T	0.474917	0.48	485	RUNX3	missense_variant	Psoriasis	Psoriasis	362	all	0.1119	0.0163	11.23	0.115022	0.027385	4.57395	0.11019	0.0202	7.3126	0.98	0.9	0	0	0	0	1	NA	NA	NA
1:26952082:T:C	rs17360994	1	26952082	T	C	0.0801015	0.0778	926	KDF1	missense_variant	Hypertension	Hypertension	118	all	0.0496	0.0088	7.78	0.0385217	0.0105674	3.57341	0.07409	0.01576	5.585	0.93	0.034	0	1	0	1	1	NA	NA	NA
1:39336143:A:C	rs41270807	1	39336143	A	C	0.210387	0.191	435	MACF1	missense_variant	Type 2 diabetes mellitus	Type 2 diabetes, strict (exclude DM1)	118	all	0.0637	0.0089	12.18	0.0701553	0.0124176	7.79383	0.05697	0.01265	5.1755	0.97	0.011	0	0	0	1	1	NA	NA	NA
1:39442834:G:A	rs587404	1	39442834	G	A	0.301521	0.252	435	MACF1	missense_variant	Hypertension	Hypertension	118	all	0.0288	0.0053	7.31	0.0263146	0.00627334	4.56341	0.03467	0.00973	3.4339	0.27	0.003	0	0	0	1	1	NA	NA	NA
1:46027788:T:G	rs1707336	1	46027788	T	G	0.434948	0.421	774	MAST2	missense_variant	Osteoarthritis of knee	Gonarthrosis	367	all	0.0435	0.0073	8.58	0.0424496	0.0097742	4.85222	0.04494	0.01103	4.3351	0.63	0.45	1	1	1	1	1	NA	1	1
1:46055887:A:T	rs785467	1	46055887	A	T	0.295657	0.263	774	PIK3R3	missense_variant	Internal derangement of knee	Internal derangement of knee	367	all	0.0527	0.0088	8.63	0.0534125	0.0126407	4.62257	0.05194	0.0123	4.6167	0	0	1	1	1	1	1	NA	1	1
1:54782401:A:G	rs12144325	1	54782401	A	G	0.150354	0.128	31	TTC22	missense_variant	Benign neoplasm of colon, rectum, anus and anal canal	Benign neoplasm of colon, rectum, anus and anal canal	54	all	0.0731	0.0129	7.87	0.0574946	0.0161499	3.43089	0.10009	0.02127	5.5957	1	0.997	1	1	1	1	1	NA	0	0
1:55039974:G:T	rs11591147	1	55039974	G	T	0.0178469	0.0361	31	PCSK9	missense_variant	Disorders of lipoprotein metabolism and other lipidemias	Disorders of lipoprotein metabolism and other lipidaemias	123	all	-0.3928	0.0224	67.84	-0.37168	0.0311212	32.1509	-0.41563	0.0324	36.9454	0.67	0.001	1	1	1	1	0	Benign/Likely_benign	NA	NA
1:55039974:G:T	rs11591147	1	55039974	G	T	0.0178469	0.0365	31	PCSK9	missense_variant	Hypercholesterolemia	Pure hypercholesterolaemia	123	all	-0.3729	0.0246	51.09	-0.349731	0.0320668	26.9684	-0.40613	0.03843	25.3772	0.67	0.001	1	1	1	1	0	Benign/Likely_benign	NA	NA
1:55039974:G:T	rs11591147	1	55039974	G	T	0.0178469	0.0362	31	PCSK9	missense_variant	Ischemic Heart Disease	Ischemic heart diseases	238	all	-0.2411	0.021	29.91	-0.248104	0.0326179	13.55	-0.23616	0.02734	17.2408	0.67	0.001	0	1	0	1	1	NA	NA	NA
1:55039974:G:T	rs11591147	1	55039974	G	T	0.0178469	0.0364	31	PCSK9	missense_variant	Angina pectoris	Angina pectoris	238	all	-0.2505	0.0264	20.63	-0.224299	0.0418204	7.08791	-0.26787	0.03404	14.4486	0.67	0.001	0	1	0	1	1	NA	NA	NA
1:62114219:G:T	rs12140153	1	62114219	G	T	0.0978784	0.0786	397	PATJ	missense_variant	Type 2 diabetes mellitus	Type 2 diabetes, strict (exclude DM1)	118	all	-0.0949	0.0128	12.89	-0.109423	0.0176187	9.2775	-0.07858	0.01866	4.5945	1	1	0	1	0	1	1	NA	NA	NA
1:92607671:C:A	rs11808092	1	92607671	C	A	0.255203	0.24	949	EVI5	missense_variant	Multiple sclerosis	MS-disease / Multiple Sclerosis	597	all	0.1614	0.0288	7.67	0.157264	0.037512	4.55899	0.16729	0.04501	3.6949	0.96	0.439	0	0	0	0	1	NA	NA	NA
1:102914362:G:A	rs3753841	1	102914362	G	A	0.389269	0.342	636	COL11A1	missense_variant	Osteoarthritis of hip	Coxarthrosis,	370	all	0.0621	0.0097	9.72	0.0770576	0.0126565	8.94283	0.04025	0.01529	2.0708	0.98	0.715	0	1	0	1	1	NA	NA	NA
1:109267578:G:A	rs72703203	1	109267578	G	A	0.0421383	0.018	258	CELSR2	missense_variant	Ischemic Heart Disease	Ischemic heart diseases	238	all	-0.117	0.0183	9.8	-0.103988	0.0208805	6.19699	-0.15967	0.03788	4.602	0	0	1	0	0	0	1	NA	NA	NA
1:109267578:G:A	rs72703203	1	109267578	G	A	0.0421383	0.0181	258	CELSR2	missense_variant	Angina pectoris	Angina pectoris	238	all	-0.1454	0.0234	9.28	-0.135048	0.0269929	6.24861	-0.1767	0.04697	3.7737	0	0	1	0	0	0	1	NA	NA	NA
1:109296296:C:T	rs629001	1	109296296	C	T	0.070536	0.043	258	MYBPHL	missense_variant	Disorders of lipoprotein metabolism and other lipidemias	Disorders of lipoprotein metabolism and other lipidaemias	123	all	0.1144	0.0134	16.74	0.114538	0.0152424	13.2428	0.11377	0.02855	4.1719	0.58	0.012	1	1	1	1	1	NA	0	0
1:109296296:C:T	rs629001	1	109296296	C	T	0.070536	0.043	258	MYBPHL	missense_variant	Hypercholesterolemia	Pure hypercholesterolaemia	123	all	0.1174	0.0143	15.63	0.12002	0.0157682	13.5672	0.10512	0.03408	2.6899	0.58	0.012	1	1	1	1	1	NA	0	0
1:109476817:A:G	rs62623713	1	109476817	A	G	0.059658	0.0713	258	SYPL2	missense_variant	Disorders of lipoprotein metabolism and other lipidemias	Disorders of lipoprotein metabolism and other lipidaemias	123	all	-0.0754	0.0132	7.99	-0.0666815	0.0163054	4.36427	-0.09164	0.0223	4.4011	0.59	0	1	1	1	1	1	NA	0	0
1:112555912:C:T	rs6658555	1	112555912	C	T	0.252729	0.231	307	ST7L	missense_variant	Hypertension	Hypertension	118	all	-0.0444	0.0055	14.96	-0.040109	0.00663971	8.81426	-0.0541	0.01003	7.1616	0.96	0.663	0	0	1	0	1	NA	NA	NA
1:112555912:C:T	rs6658555	1	112555912	C	T	0.252729	0.231	307	ST7L	missense_variant	Essential hypertension	Hypertension, essential	118	all	-0.0417	0.0056	12.82	-0.0400725	0.00664495	8.78665	-0.04582	0.01069	4.7372	0.96	0.663	0	0	1	0	1	NA	NA	NA
1:113834946:A:G	rs2476601	1	113834946	A	G	0.102399	0.149	33	PTPN22	missense_variant	Rheumatoid arthritis	Rheumatoid arthritis	400	all	-0.3288	0.0193	64.52	-0.248732	0.0305405	15.4187	-0.38182	0.02485	52.5333	0	0	0	0	0	0	1	NA	NA	NA
1:113834946:A:G	rs2476601	1	113834946	A	G	0.102399	0.148	33	PTPN22	missense_variant	Type 1 diabetes	Type 1 diabetes, strict (exclude DM2)	116	all	-0.469	0.0277	63.57	-0.348442	0.038829	18.5428	-0.59388	0.03953	50.2909	0	0	0	0	0	0	1	NA	NA	NA
1:113834946:A:G	rs2476601	1	113834946	A	G	0.102399	0.149	33	PTPN22	missense_variant	Rheumatoid arthritis with rheumatoid factor	Seropositive rheumatoid arthritis	400	all	-0.4534	0.0272	61.76	-0.428635	0.0806803	6.96666	-0.45652	0.02886	55.6451	0	0	0	0	0	0	1	NA	NA	NA
1:113834946:A:G	rs2476601	1	113834946	A	G	0.102399	0.148	33	PTPN22	missense_variant	Type 1 diabetes with ophthalmic manifestations	Type 1 diabetes with ophthalmic complications	116	all	-0.5386	0.0349	53.14	-0.421222	0.0895402	5.59386	-0.5596	0.03784	48.7545	0	0	0	0	0	0	1	NA	NA	NA
1:113834946:A:G	rs2476601	1	113834946	A	G	0.102399	0.148	33	PTPN22	missense_variant	Other rheumatoid arthritis	Adult-onset Still disease	400	all	-0.3136	0.0223	44.18	-0.245907	0.0306858	14.9535	-0.38935	0.03247	32.401	0	0	0	0	0	0	1	NA	NA	NA
1:113834946:A:G	rs2476601	1	113834946	A	G	0.102399	0.147	33	PTPN22	missense_variant	Type 1 diabetes with ketoacidosis	Type 1 diabetes with ketoacidosis	115	all	-0.6048	0.049	34.3	-0.66842	0.112185	8.59334	-0.58984	0.05445	26.6219	0	0	0	0	0	0	1	NA	NA	NA
1:113834946:A:G	rs2476601	1	113834946	A	G	0.102399	0.149	33	PTPN22	missense_variant	Other vitamin B12 deficiency anaemia	Vitamin B12 deficiency anaemia	95	all	-0.4143	0.0381	26.77	-0.336474	0.0650363	6.63906	-0.455	0.04707	21.3826	0	0	1	1	1	1	1	NA	1	1
1:113834946:A:G	rs2476601	1	113834946	A	G	0.102399	0.149	33	PTPN22	missense_variant	Thyrotoxicosis with or without goitre	Thyrotoxicosis	137	all	-0.2482	0.0254	21.8	-0.153031	0.0487217	2.77362	-0.28373	0.02979	20.7797	0	0	0	1	0	1	1	NA	NA	NA
1:113834946:A:G	rs2476601	1	113834946	A	G	0.102399	0.149	33	PTPN22	missense_variant	Other deficiency anaemia	Nutritional anaemias	95	all	-0.1609	0.0202	14.81	-0.312531	0.0580106	7.14597	-0.14004	0.02153	10.1088	0	0	1	1	1	1	1	NA	1	1
1:113834946:A:G	rs2476601	1	113834946	A	G	0.102399	0.149	33	PTPN22	missense_variant	Other retinal disorders	Other retinal disorders	206	all	-0.1205	0.0163	12.86	-0.0994509	0.0342911	2.42838	-0.12664	0.01851	11.103	0	0	1	1	1	1	1	NA	1	1
1:113834946:A:G	rs2476601	1	113834946	A	G	0.102399	0.144	33	PTPN22	missense_variant	Chronic lymphocytic thyroiditis	Autoimmune thyroiditis	136	all	-0.63	0.0923	11.06	-0.36561	0.134393	2.18581	-0.86615	0.12701	11.0387	0	0	0	0	0	0	1	NA	NA	NA
1:113834946:A:G	rs2476601	1	113834946	A	G	0.102399	0.149	33	PTPN22	missense_variant	Type 2 diabetes with neurological manifestations	Diabetic neuropathy	172	all	-0.2843	0.0428	10.5	-0.193886	0.0877668	1.56595	-0.31254	0.04906	9.724	0	0	0	1	0	1	1	NA	NA	NA
1:113834946:A:G	rs2476601	1	113834946	A	G	0.102399	0.148	33	PTPN22	missense_variant	Postprocedural endocrine and metabolic comp and disorders, NEC	Postprocedural endocrine and metabolic disorders, not elsewhere classified	119	all	-0.2293	0.0364	9.51	-0.188765	0.0562601	3.10072	-0.25844	0.04777	7.2016	0	0	1	1	1	1	1	NA	1	1
1:113834946:A:G	rs2476601	1	113834946	A	G	0.102399	0.149	33	PTPN22	missense_variant	Other disorders of pancreatic internal secretion	Other disorders of glucose regulation and pancreatic internal secretion	121	all	-0.2476	0.0394	9.48	-0.220543	0.063571	3.28237	-0.26448	0.05021	6.8598	0	0	0	0	0	0	1	NA	NA	NA
1:113834946:A:G	rs2476601	1	113834946	A	G	0.102399	0.149	33	PTPN22	missense_variant	Other non-epithelial cancer of skin	Other malignant neoplasms of skin (=non-melanoma skin cancer)	41	all	0.0814	0.0143	7.92	0.0893144	0.0211015	4.63639	0.07476	0.01943	3.9222	0	0	0	1	0	1	1	NA	NA	NA
1:113905767:C:T	rs11552449	1	113905767	C	T	0.173824	0.19	33	DCLRE1B	missense_variant	Ischemic Heart Disease	Ischemic heart diseases	238	all	0.0463	0.0082	7.71	0.0496901	0.0107486	5.42208	0.04138	0.01283	2.8998	0.99	0.197	0	1	0	1	1	NA	NA	NA
1:113905767:C:T	rs11552449	1	113905767	C	T	0.173824	0.19	33	DCLRE1B	missense_variant	Angina pectoris	Angina pectoris	238	all	0.0578	0.0104	7.53	0.0584547	0.0137184	4.69148	0.05683	0.01603	3.4079	0.99	0.197	0	1	0	1	1	NA	NA	NA
1:115286557:C:T	rs11466111	1	115286557	C	T	0.0178176	0.0124	714	NGF	missense_variant	Hypertension	Hypertension	118	all	0.1144	0.0187	9	0.0960864	0.021517	5.09776	0.17166	0.03805	5.1901	0.99	0.9	1	0	1	0	1	NA	NA	NA
1:115286557:C:T	rs11466111	1	115286557	C	T	0.0178176	0.0123	714	NGF	missense_variant	Essential hypertension	Hypertension, essential	118	all	0.1121	0.019	8.41	0.0970412	0.0215325	5.18155	0.16617	0.04075	4.3417	0.99	0.9	1	0	1	0	1	NA	NA	NA
1:115286692:G:A	rs6330	1	115286692	G	A	0.461511	0.473	714	NGF	missense_variant	Spondylosis	Spondylosis	183	all	-0.06	0.0104	8.09	-0.06439	0.0148755	4.82369	-0.05576	0.01455	3.8988	0.96	0.003	1	1	1	1	1	NA	1	1
1:115768346:T:C	rs4074536	1	115768346	T	C	0.293424	0.268	714	CASQ2	missense_variant	Atrial fibrillation and flutter	Atrial fibrillation and flutter	49	all	-0.0557	0.0095	8.31	-0.0596827	0.0122642	5.94445	-0.04956	0.01508	2.9929	0	0	0	1	0	0	1	NA	NA	NA
1:119895261:A:G	rs2641348	1	119895261	A	G	0.109159	0.149	576	ADAM30	missense_variant	Type 2 diabetes mellitus	Type 2 diabetes, strict (exclude DM1)	118	all	0.0691	0.0105	10.28	0.0706548	0.016085	4.95078	0.06797	0.01393	5.972	0.68	0	0	0	0	1	1	NA	NA	NA
1:150755063:G:A	rs2230061	1	150755063	G	A	0.354462	0.352	269	CTSS	missense_variant	Other non-epithelial cancer of skin	Other malignant neoplasms of skin (=non-melanoma skin cancer)	41	all	-0.0587	0.0097	8.83	-0.0450347	0.0131748	3.20048	-0.07505	0.01438	6.7477	0.96	0.521	0	0	0	1	1	NA	NA	NA
1:150986360:A:G	rs267733	1	150986360	A	G	0.161711	0.147	269	ANXA9	missense_variant	Calculus of kidney and ureter	Calculus of kidney and ureter	416	all	0.1227	0.019	9.99	0.122043	0.0263401	5.4439	0.12343	0.02739	5.1794	1	0.95	1	1	1	1	1	NA	1	1
1:150986360:A:G	rs267733	1	150986360	A	G	0.161711	0.147	269	ANXA9	missense_variant	Urinary calculus	Urolithiasis	416	all	0.1079	0.0173	9.33	0.105498	0.0229548	5.36561	0.11108	0.0264	4.5888	1	0.95	1	1	1	1	1	NA	1	1
1:151090481:G:A	rs11204774	1	151090481	G	A	0.0809862	0.0653	269	GABPB2	missense_variant	Other non-epithelial cancer of skin	Other malignant neoplasms of skin (=non-melanoma skin cancer)	41	all	0.1314	0.0175	13.24	0.113482	0.0224531	6.36426	0.1591	0.0279	7.9296	0.78	0.222	0	1	1	1	1	NA	NA	NA
1:151763100:T:C	rs7007	1	151763100	T	C	0.162464	0.177	269	MRPL9	missense_variant	Ischemic Heart Disease	Ischemic heart diseases	238	all	-0.051	0.0085	8.67	-0.057748	0.0112049	6.59302	-0.04179	0.01314	2.8344	0.89	0.157	0	1	1	1	1	NA	NA	NA
1:152312600:CACTG:C	rs138381300	1	152312600	CACTG	C	0.0244646	0.014	269	FLG	frameshift_variant	Asthma	Childhood asthma (age<16)	19	all	0.2168	0.026	16.16	0.197784	0.0266382	12.9472	0.57866	0.11629	6.1878	NA	NA	0	0	0	0	1	NA	NA	NA
1:152312600:CACTG:C	rs138381300	1	152312600	CACTG	C	0.0244646	0.0141	269	FLG	frameshift_variant	Asthma	Asthma	19	all	0.1913	0.0232	15.8	0.197784	0.0266382	12.9472	0.17105	0.0471	3.5498	NA	NA	0	0	0	0	1	NA	NA	NA
1:152312600:CACTG:C	rs138381300	1	152312600	CACTG	C	0.0244646	0.0139	269	FLG	frameshift_variant	Other non-epithelial cancer of skin	Other malignant neoplasms of skin (=non-melanoma skin cancer)	41	all	0.1946	0.0325	8.69	0.197678	0.0382382	6.62982	0.18659	0.06148	2.6187	NA	NA	1	1	1	1	1	NA	1	1
1:152313385:G:A	rs61816761	1	152313385	G	A	0.0245078	0.00269	269	FLG	stop_gained	Other and unspecified dermatitis	Other and unspecified dermatitis	342	all	0.5455	0.0713	13.71	0.650678	0.0838713	14.0643	0.27258	0.13512	1.36	NA	NA	0	0	0	0	0	Pathogenic/Likely_pathogenic	NA	NA
1:153689947:G:A	rs35479618	1	153689947	G	A	0.0174714	0.0105	116	NPR1	missense_variant	Hypertension	Hypertension	118	all	0.1208	0.0192	9.52	0.11295	0.0215807	6.77989	0.1502	0.04181	3.4848	0.98	0.304	1	0	1	0	1	NA	NA	NA
1:153689947:G:A	rs35479618	1	153689947	G	A	0.0174714	0.0105	116	NPR1	missense_variant	Essential hypertension	Hypertension, essential	118	all	0.1208	0.0194	9.29	0.112956	0.021597	6.77117	0.15417	0.04455	3.268	0.98	0.304	1	0	1	0	1	NA	NA	NA
1:154454494:A:C	rs2228145	1	154454494	A	C	0.409289	0.298	116	IL6R	missense_variant	Ischemic Heart Disease	Ischemic heart diseases	238	all	-0.0376	0.0066	7.82	-0.0368891	0.00832803	5.02482	-0.03886	0.01102	3.3765	0.92	0.02	0	1	0	1	1	NA	NA	NA
1:154946604:C:T	rs2061690	1	154946604	C	T	0.426139	0.437	116	PBXIP1	missense_variant	Atrial fibrillation and flutter	Atrial fibrillation and flutter	49	all	-0.0969	0.0086	28.46	-0.101543	0.0112613	18.7137	-0.09021	0.01347	10.6705	0.95	0.062	0	0	1	1	1	NA	NA	NA
1:154946604:C:T	rs2061690	1	154946604	C	T	0.426139	0.439	116	PBXIP1	missense_variant	Cardiac dysrhythmias	Cardiac arrhythmias	49	all	-0.0632	0.0066	21.03	-0.0712802	0.00889366	14.9571	-0.05327	0.00981	7.255	0.95	0.062	0	0	1	1	1	NA	NA	NA
1:155015228:C:T	rs141845046	1	155015228	C	T	0.0217635	0.0703	116	ZBTB7B	missense_variant	Other non-epithelial cancer of skin	Other malignant neoplasms of skin (=non-melanoma skin cancer)	41	all	0.1449	0.0227	9.77	0.128949	0.0413862	2.73641	0.15183	0.02714	7.6526	0.4	0.33	1	1	0	1	1	NA	NA	NA
1:155054466:A:C	rs6427128	1	155054466	A	C	0.137936	0.116	116	ADAM15	missense_variant	Varicose veins of lower extremity	Varicose veins	266	all	-0.0889	0.0136	10.14	-0.0648442	0.0191934	3.13733	-0.11346	0.0194	8.3047	0.49	0	1	1	1	1	1	NA	1	1
1:155236376:C:T	rs2230288	1	155236376	C	T	0.0140244	0.0415	116	GBA	missense_variant	Parkinson's disease	Parkinson's disease	596	all	0.4547	0.0674	10.82	0.345202	0.146593	1.7321	0.48398	0.07588	9.7465	0.15	0.027	0	0	0	0	0	Conflicting_interpretations_of_pathogenicity,_risk_factor	NA	NA
1:157099342:G:A	rs61730132	1	157099342	G	A	0.00901317	0.0161	783	ETV3L	missense_variant	Hypertension	Hypertension	118	all	0.133	0.0224	8.56	0.114787	0.0297906	3.93324	0.15668	0.0339	5.4185	0.99	0.991	1	1	1	1	1	NA	1	1
1:157099342:G:A	rs61730132	1	157099342	G	A	0.00901317	0.0161	783	ETV3L	missense_variant	Essential hypertension	Hypertension, essential	118	all	0.1341	0.023	8.25	0.117018	0.0298046	4.06396	0.15943	0.03623	4.9667	0.99	0.991	1	1	1	1	1	NA	1	1
1:161509955:A:G	rs1801274	1	161509955	A	G	0.465626	0.497	208	FCGR2A	missense_variant	Ulcerative colitis	Ulcerative colitis (strict definition, all Crohn cases excluded)	299	all	-0.168	0.0183	19.29	-0.175007	0.0243164	12.211	-0.15867	0.0279	7.8888	0.6	0	0	0	0	0	1	NA	NA	NA
1:161509955:A:G	rs1801274	1	161509955	A	G	0.465626	0.497	208	FCGR2A	missense_variant	Inflammatory bowel disease and other gastroenteritis and colitis	Inflammatory bowel disease	299	all	-0.1165	0.0134	17.34	-0.132225	0.0205755	9.88367	-0.10479	0.01777	8.4281	0.6	0	0	0	0	0	1	NA	NA	NA
1:165661461:A:G	rs6667681	1	165661461	A	G	0.337259	0.342	395	MGST3	missense_variant	Glaucoma	Glaucoma	203	all	-0.0847	0.0114	12.96	-0.0718857	0.0160784	5.10859	-0.0976	0.01616	8.8156	NA	NA	1	0	1	1	1	NA	NA	NA
1:169421916:A:G	rs3820059	1	169421916	A	G	0.328685	0.285	70	CCDC181	missense_variant	Congenital deficiency of other clotting factors (including factor VII)	Hereditary deficiency of other clotting factors	98	all	-0.8319	0.0622	40.08	-0.851607	0.0695504	33.745	-0.75339	0.1389	7.2346	0.6	0	1	1	1	1	1	NA	0	0
1:169421916:A:G	rs3820059	1	169421916	A	G	0.328685	0.285	70	CCDC181	missense_variant	Other coagulation defects	Other coagulation defects	99	all	-0.3527	0.0323	27.04	-0.355694	0.0433358	15.6475	-0.34907	0.04844	12.2389	0.6	0	1	1	1	0	1	NA	NA	NA
1:169421916:A:G	rs3820059	1	169421916	A	G	0.328685	0.285	70	CCDC181	missense_variant	Congenital coagulation defects	Chronic Coagulation defects	98	all	-0.4391	0.0476	19.51	-0.584795	0.0595964	22.0027	-0.18098	0.07932	1.6476	0.6	0	1	1	1	1	1	NA	0	0
1:169529737:T:C	rs6030	1	169529737	T	C	0.32634	0.303	70	F5	missense_variant	Other coagulation defects	Other coagulation defects	99	all	-0.1979	0.033	8.71	-0.248091	0.0468643	6.92159	-0.14868	0.04639	2.8696	0	0	1	1	1	0	0	Conflicting_interpretations_of_pathogenicity	NA	NA
1:169542496:T:C	rs4525	1	169542496	T	C	0.27187	0.223	70	F5	missense_variant	Phlebitis and thrombophlebitis	Phlebitis and thrombophlebitis (not including DVT)	261	all	-0.1903	0.0185	24.17	-0.221876	0.0248382	18.3818	-0.1512	0.02761	7.363	0.82	0.007	1	0	1	0	1	NA	NA	NA
1:169542496:T:C	rs4525	1	169542496	T	C	0.27187	0.223	70	F5	missense_variant	Acute pulmonary heart disease	Pulmonary embolism	262	all	-0.1404	0.0175	14.91	-0.141374	0.0246843	7.99118	-0.13934	0.02494	7.637	0.82	0.007	1	1	0	0	1	NA	NA	NA
1:169542496:T:C	rs4525	1	169542496	T	C	0.27187	0.223	70	F5	missense_variant	Pulmonary heart disease	Pulmonary heart disease, diseases of pulmonary circulation	262	all	-0.1201	0.0165	12.44	-0.118356	0.0229949	6.5774	-0.12186	0.02374	6.5453	0.82	0.007	1	1	0	0	1	NA	NA	NA
1:169611647:C:T	rs6131	1	169611647	C	T	0.16728	0.206	70	SELP	missense_variant	Congenital deficiency of other clotting factors (including factor VII)	Hereditary deficiency of other clotting factors	98	all	0.6178	0.0741	16.13	0.708011	0.0858529	15.7886	0.35485	0.14659	1.8099	0.72	0.007	1	1	1	1	1	NA	1	1
1:170166552:A:G	rs41272485	1	170166552	A	G	0.0388415	0.037	70	METTL11B	missense_variant	Congenital deficiency of other clotting factors (including factor VII)	Hereditary deficiency of other clotting factors	98	all	1.16	0.1279	18.92	1.14006	0.137911	15.861	1.28216	0.34174	3.7557	1	0.999	1	1	1	1	1	NA	1	1
1:170166552:A:G	rs41272485	1	170166552	A	G	0.0388415	0.0371	70	METTL11B	missense_variant	Congenital coagulation defects	Chronic Coagulation defects	98	all	0.8369	0.1012	15.87	0.936806	0.119241	14.403	0.57949	0.19142	2.6078	1	0.999	1	1	1	1	1	NA	1	1
1:170166552:A:G	rs41272485	1	170166552	A	G	0.0388415	0.037	70	METTL11B	missense_variant	Other coagulation defects	Other coagulation defects	99	all	0.5602	0.0727	13.88	0.580308	0.0928405	9.38839	0.52841	0.11692	5.2079	1	0.999	1	0	1	0	1	NA	NA	NA
1:170166552:A:G	rs41272485	1	170166552	A	G	0.0388415	0.0377	70	METTL11B	missense_variant	Atrial fibrillation and flutter	Atrial fibrillation and flutter	49	all	0.1433	0.0217	10.4	0.113651	0.0279765	4.31359	0.18785	0.03434	7.3455	1	0.999	1	1	0	1	1	NA	NA	NA
1:170166552:A:G	rs41272485	1	170166552	A	G	0.0388415	0.037	70	METTL11B	missense_variant	Phlebitis and thrombophlebitis	Phlebitis and thrombophlebitis (not including DVT)	261	all	0.2352	0.0389	8.83	0.279754	0.0510211	7.37891	0.1734	0.0601	2.408	1	0.999	1	1	1	1	1	NA	0	0
1:171636338:G:A	rs74315329	1	171636338	G	A	0.00135688	0.00288	48	MYOC	stop_gained	Glaucoma	Glaucoma	203	all	1.5404	0.1007	52.06	1.52138	0.131515	30.2234	1.5673	0.15668	22.8317	NA	NA	0	0	0	0	0	Pathogenic/Likely_pathogenic	NA	NA
1:171636338:G:A	rs74315329	1	171636338	G	A	0.00135688	0.00283	48	MYOC	stop_gained	Open-angle glaucoma	Primary open-angle glaucoma	203	all	1.9976	0.177	28.81	1.67967	0.285715	8.38387	2.19559	0.22547	21.6817	NA	NA	0	0	0	0	0	Pathogenic/Likely_pathogenic	NA	NA
1:171636338:G:A	rs74315329	1	171636338	G	A	0.00135688	0.00288	48	MYOC	stop_gained	Open-angle glaucoma	Juvenile Open Angle Glaucoma	203	all	1.9627	0.1884	24.68	1.67967	0.285715	8.38387	2.18057	0.25067	17.4744	NA	NA	0	0	0	0	0	Pathogenic/Likely_pathogenic	NA	NA
1:174547861:C:T	rs41266050	1	174547861	C	T	0.244511	0.267	763	RABGAP1L	missense_variant	Internal derangement of knee	Internal derangement of knee	367	all	-0.0542	0.009	8.7	-0.0496582	0.0134425	3.65629	-0.05794	0.0122	5.6892	NA	NA	1	1	1	1	1	NA	1	1
1:183125412:T:C	rs20558	1	183125412	T	C	0.429421	0.413	314	LAMC1	missense_variant	Benign neoplasm of colon, rectum, anus and anal canal	Benign neoplasm of colon, rectum, anus and anal canal	54	all	-0.0682	0.0091	13.14	-0.0643795	0.0117756	7.33984	-0.07395	0.0144	6.5536	0	0	1	1	1	1	1	NA	0	0
1:183563445:G:T	rs17849502	1	183563445	G	T	0.052367	0.0382	314	NCF2	missense_variant	Systemic lupus erythematosus	Systemic lupus erythematosus	355	all	0.6385	0.0875	12.53	0.448287	0.104412	4.75467	1.08773	0.16047	10.9157	0.94	0.919	0	0	0	0	1	NA	NA	NA
1:183563445:G:T	rs17849502	1	183563445	G	T	0.052367	0.0381	314	NCF2	missense_variant	Intestinal malabsorption (non-celiac)	Intestinal malabsorption	317	all	0.3219	0.0555	8.17	0.299338	0.0605075	6.12309	0.44215	0.13962	2.812	0.94	0.919	0	1	0	1	1	NA	NA	NA
1:184054395:A:C	rs1046934	1	184054395	A	C	0.347233	0.409	314	TSEN15	missense_variant	Osteoarthritis of hip	Coxarthrosis,	370	all	-0.0779	0.0098	14.86	-0.0694267	0.0129976	7.0354	-0.08892	0.01477	8.7544	0.96	0.59	1	1	1	1	1	NA	1	1
1:196690107:C:T	rs1061170	1	196690107	C	T	0.384668	0.437	26	CFH	missense_variant	Degeneration of macula and posterior pole of retina	Degeneration of macula and posterior pole	206	all	-0.2866	0.0144	87.26	-0.233517	0.0258129	18.8309	-0.31057	0.01737	70.7795	0	0	0	0	0	0	0	Benign	NA	NA
1:196690107:C:T	rs1061170	1	196690107	C	T	0.384668	0.437	26	CFH	missense_variant	Other retinal disorders	Other retinal disorders	206	all	-0.1622	0.0113	45.95	-0.181907	0.0215696	16.4742	-0.15478	0.01328	30.6778	0	0	0	0	0	0	0	Benign	NA	NA
1:196994128:C:CAA	rs565457964	1	196994128	C	CAA	0.00314529	0.0397	26	CFHR5	frameshift_variant	Degeneration of macula and posterior pole of retina	Degeneration of macula and posterior pole	206	all	-0.3608	0.0451	14.92	-0.474984	0.233136	1.38077	-0.35634	0.04594	14.0565	NA	NA	1	0	0	0	1	NA	NA	NA
1:205161285:A:G	rs3851294	1	205161285	A	G	0.092005	0.082	303	DSTYK	missense_variant	Contracture of palmar fascia [Dupuytren's disease]	Palmar fascial fibromatosis [Dupuytren]	380	all	-0.237	0.0294	15.09	-0.232435	0.0373423	9.31576	-0.24435	0.04779	6.4981	0.82	0	1	1	1	1	1	NA	1	1
1:205161285:A:G	rs3851294	1	205161285	A	G	0.092005	0.082	303	DSTYK	missense_variant	Fasciitis	Fibroblastic disorders	380	all	-0.1937	0.0259	13.15	-0.217236	0.0352284	9.15606	-0.16618	0.03813	4.8831	0.82	0	1	1	1	1	1	NA	1	1
1:220884304:C:T	rs2738755	1	220884304	C	T	0.329297	0.352	527	HLX	missense_variant	Appendicitis	Appendicitis, broad definition	18	all	-0.07	0.0104	10.77	-0.0844539	0.0254648	3.04023	-0.06715	0.0114	8.4137	0.99	0.007	1	1	1	1	1	NA	1	1
1:220884304:C:T	rs2738755	1	220884304	C	T	0.329297	0.352	527	HLX	missense_variant	Appendiceal conditions	Diseases of appendix	18	all	-0.0691	0.0103	10.73	-0.0751424	0.0247971	2.61205	-0.0679	0.01132	8.6961	0.99	0.007	1	1	1	1	1	NA	1	1
1:220884304:C:T	rs2738755	1	220884304	C	T	0.329297	0.352	527	HLX	missense_variant	Acute appendicitis	Acute appendicitis	18	all	-0.0698	0.0108	10.07	-0.0693666	0.0273432	1.95139	-0.06992	0.0117	8.6411	0.99	0.007	1	1	1	1	1	NA	1	1
1:222746553:T:G	rs2378607	1	222746553	T	G	0.320393	0.272	651	FAM177B	missense_variant	Ischemic Heart Disease	Ischemic heart diseases	238	all	0.0439	0.0069	9.59	0.0474184	0.00881545	7.12553	0.03811	0.01125	3.1508	0.93	0.007	0	0	1	0	1	NA	NA	NA
1:228204107:G:T	rs11800309	1	228204107	G	T	0.241987	0.332	583	C1orf145	stop_gained	Hypertension	Hypertension	118	all	0.0351	0.0054	10.18	0.0342691	0.00671082	6.48398	0.03651	0.00896	4.3349	NA	NA	1	0	1	1	1	NA	NA	NA
1:228204107:G:T	rs11800309	1	228204107	G	T	0.241987	0.331	583	C1orf145	stop_gained	Essential hypertension	Hypertension, essential	118	all	0.0336	0.0055	9.01	0.0343841	0.00671617	6.51401	0.03203	0.00957	3.086	NA	NA	1	0	1	1	1	NA	NA	NA
1:230710048:A:G	rs699	1	230710048	A	G	0.400987	0.429	460	AGT	missense_variant	Hypertension	Hypertension	118	all	0.0341	0.0048	11.78	0.0320652	0.00587493	7.31731	0.03847	0.00851	5.2067	0	0	1	0	1	0	0	Benign	NA	NA
1:230710048:A:G	rs699	1	230710048	A	G	0.400987	0.428	460	AGT	missense_variant	Essential hypertension	Hypertension, essential	118	all	0.0329	0.0049	10.6	0.0322524	0.00587963	7.38464	0.03458	0.00909	3.8452	0	0	1	0	1	0	0	Benign	NA	NA
1:241860596:A:G	rs4149909	1	241860596	A	G	0.0330374	0.0319	693	EXO1	missense_variant	Polyp of female genital organs	Polyp of the female genital tract	448	females	0.1821	0.0293	9.28	0.165254	0.0375411	4.96945	0.20844	0.04695	5.0456	1	0.963	1	1	1	1	1	NA	1	1
1:241860596:A:G	rs4149909	1	241860596	A	G	0.0328285	0.0317	693	EXO1	missense_variant	Other non-epithelial cancer of skin	Other malignant neoplasms of skin (=non-melanoma skin cancer)	41	all	0.1524	0.0257	8.55	0.144975	0.0339032	4.72091	0.16246	0.03927	4.4535	1	0.963	0	1	0	1	1	NA	NA	NA
1:247556467:G:A	rs56043070	1	247556467	G	A	0.0707169	0.0543	547	GCSAML	splice_donor_variant	Urticaria	Urticaria	365	all	0.2613	0.0392	10.57	0.355117	0.119948	2.51279	0.25007	0.0415	8.7759	NA	NA	1	1	1	1	1	NA	1	1
2:11562535:A:C	rs10929757	2	11562535	A	C	0.419898	0.337	524	GREB1	missense_variant	Uterine leiomyoma	Leiomyoma of uterus	61	females	0.0643	0.0096	10.77	0.0607282	0.0147612	4.4103	0.06693	0.01254	7.0254	0.67	0.001	0	0	0	0	1	NA	NA	NA
2:11562535:A:C	rs10929757	2	11562535	A	C	0.419898	0.337	524	GREB1	missense_variant	Endometriosis	Endometriosis	61	females	0.0769	0.0139	7.53	0.0657495	0.0235655	2.27823	0.08281	0.01715	5.8613	0.67	0.001	0	0	0	0	1	NA	NA	NA
2:21041028:G:A	rs1367117	2	21041028	G	A	0.338154	0.281	60	APOB	missense_variant	Disorders of lipoprotein metabolism and other lipidemias	Disorders of lipoprotein metabolism and other lipidaemias	123	all	0.0946	0.0068	43.68	0.085477	0.0079967	25.941	0.11761	0.0127	19.7044	0.99	0.01	1	0	0	0	0	Benign/Likely_benign	NA	NA
2:21041028:G:A	rs1367117	2	21041028	G	A	0.338154	0.28	60	APOB	missense_variant	Hypercholesterolemia	Pure hypercholesterolaemia	123	all	0.0922	0.0073	36.31	0.0852651	0.00826022	24.2531	0.11575	0.01517	13.6307	0.99	0.01	1	0	0	0	0	Benign/Likely_benign	NA	NA
2:24918669:A:G	rs11676272	2	24918669	A	G	0.487598	0.419	666	ADCY3	missense_variant	Nasal polyps	Nasal polyp	276	all	-0.1088	0.0173	9.47	-0.11061	0.024717	5.11696	-0.10705	0.02428	4.9843	0.58	0	1	1	1	1	1	NA	1	1
2:27104404:C:T	rs3769142	2	27104404	C	T	0.0088897	0.00447	176	CGREF1	missense_variant	Hypertension	Hypertension	118	all	0.1655	0.0275	8.75	0.158396	0.0303289	6.75349	0.19825	0.06526	2.623	0.99	0	1	1	1	1	1	NA	1	1
2:27104404:C:T	rs3769142	2	27104404	C	T	0.0088897	0.00446	176	CGREF1	missense_variant	Essential hypertension	Hypertension, essential	118	all	0.1653	0.0278	8.54	0.15908	0.0303524	6.79692	0.19814	0.06985	2.3411	0.99	0	1	1	1	1	1	NA	1	1
2:27508073:T:C	rs1260326	2	27508073	T	C	0.392674	0.351	176	GCKR	missense_variant	Disorders of lipoprotein metabolism and other lipidemias	Disorders of lipoprotein metabolism and other lipidaemias	123	all	-0.063	0.0065	21.39	-0.0645886	0.0077581	16.0751	-0.0592	0.012	6.0931	0	0	0	0	0	0	1	NA	NA	NA
2:27508073:T:C	rs1260326	2	27508073	T	C	0.392674	0.351	176	GCKR	missense_variant	Cholelithiasis	Cholelithiasis	89	all	0.0768	0.0083	19.69	0.0856595	0.0118585	12.2951	0.06831	0.0116	8.4136	0	0	0	1	0	1	1	NA	NA	NA
2:27508073:T:C	rs1260326	2	27508073	T	C	0.392674	0.351	176	GCKR	missense_variant	Gout	Gout	386	all	-0.1493	0.0162	19.4	-0.169841	0.0222216	13.6734	-0.12566	0.0238	6.887	0	0	0	0	0	0	1	NA	NA	NA
2:27508073:T:C	rs1260326	2	27508073	T	C	0.392674	0.351	176	GCKR	missense_variant	Cholelithiasis and cholecystitis	Cholelithiasis, broad definition with cholecystitis	89	all	0.0736	0.008	19.27	0.0809992	0.0113235	12.0717	0.06601	0.0114	8.1468	0	0	0	1	0	1	1	NA	NA	NA
2:27508073:T:C	rs1260326	2	27508073	T	C	0.392674	0.35	176	GCKR	missense_variant	Hypercholesterolemia	Pure hypercholesterolaemia	123	all	-0.0625	0.007	18.41	-0.0668804	0.00801277	16.1538	-0.04861	0.01434	3.1573	0	0	0	0	0	0	1	NA	NA	NA
2:27508073:T:C	rs1260326	2	27508073	T	C	0.392674	0.351	176	GCKR	missense_variant	Type 2 diabetes mellitus	Type 2 diabetes, strict (exclude DM1)	118	all	0.0628	0.0074	16.69	0.0662381	0.0104834	9.57795	0.05942	0.01044	7.8943	0	0	0	0	0	0	1	NA	NA	NA
2:27508073:T:C	rs1260326	2	27508073	T	C	0.392674	0.35	176	GCKR	missense_variant	Mixed hyperlipidaemia	Mixed hyperlipidaemia	125	all	-0.3417	0.0514	10.54	-0.295389	0.106379	2.2604	-0.35577	0.05864	8.8843	0	0	1	1	1	1	1	NA	0	0
2:38070996:T:C	rs1800440	2	38070996	T	C	0.186199	0.148	672	CYP1B1	missense_variant	Other non-epithelial cancer of skin	Other malignant neoplasms of skin (=non-melanoma skin cancer)	41	all	-0.0782	0.0125	9.39	-0.0920144	0.0164104	7.68665	-0.05899	0.01933	2.6433	1	0.668	0	1	0	1	1	NA	NA	NA
2:38070996:T:C	rs1800440	2	38070996	T	C	0.186199	0.148	672	CYP1B1	missense_variant	Chronic dermatitis due to solar radiation	Skin changes due to chronic exposure to nonionizing radiation	357	all	-0.1181	0.0215	7.43	-0.136934	0.0343251	4.17875	-0.106	0.02748	3.9402	1	0.668	0	1	0	1	1	NA	NA	NA
2:43224818:G:A	rs149290349	2	43224818	G	A	0.074915	0.0341	2	ZFP36L2	missense_variant	Inguinal hernia	Inguinal hernia	314	all	-0.1054	0.0184	8.01	-0.111934	0.0222221	6.32541	-0.09112	0.03269	2.2747	0.97	0.118	1	1	1	1	1	NA	1	1
2:43292838:C:T	rs35720761	2	43292838	C	T	0.129228	0.0671	2	THADA	missense_variant	Type 2 diabetes mellitus	Type 2 diabetes, strict (exclude DM1)	118	all	-0.1022	0.0123	16.07	-0.096296	0.0155162	9.26527	-0.11196	0.02006	7.6242	0.92	0.015	0	0	0	0	1	NA	NA	NA
2:43762386:C:G	rs76859622	2	43762386	C	G	0.0303768	0.0279	2	PLEKHH2	missense_variant	Cholelithiasis and cholecystitis	Cholelithiasis, broad definition with cholecystitis	89	all	-0.1299	0.0235	7.49	-0.111117	0.03298	3.12277	-0.14911	0.03344	5.0852	1	0.063	1	1	1	0	1	NA	NA	NA
2:43762386:C:G	rs76859622	2	43762386	C	G	0.0303768	0.0279	2	PLEKHH2	missense_variant	Cholelithiasis	Cholelithiasis	89	all	-0.1334	0.0242	7.43	-0.115753	0.0345793	3.08856	-0.15045	0.034	5.0153	1	0.063	1	1	1	0	1	NA	NA	NA
2:43800874:A:T	rs11556157	2	43800874	A	T	0.243375	0.234	2	DYNC2LI1	missense_variant	Cholelithiasis	Cholelithiasis	89	all	-0.1614	0.0095	63.84	-0.134475	0.0137036	22.0051	-0.18651	0.01322	44.4523	0.54	0.001	1	0	1	0	1	NA	NA	NA
2:43800874:A:T	rs11556157	2	43800874	A	T	0.243375	0.234	2	DYNC2LI1	missense_variant	Cholelithiasis and cholecystitis	Cholelithiasis, broad definition with cholecystitis	89	all	-0.1545	0.0092	62.4	-0.127084	0.0130725	21.6121	-0.18164	0.01299	43.688	0.54	0.001	1	0	1	0	1	NA	NA	NA
2:43837951:G:A	rs6756629	2	43837951	G	A	0.0630069	0.0823	2	ABCG5	missense_variant	Cholelithiasis	Cholelithiasis	89	all	0.7084	0.0146	510.8	0.590817	0.0202159	187.034	0.83766	0.0212014	340.663	0.99	0.65	0	0	1	0	1	NA	NA	NA
2:43837951:G:A	rs6756629	2	43837951	G	A	0.0630069	0.0823	2	ABCG5	missense_variant	Cholelithiasis and cholecystitis	Cholelithiasis, broad definition with cholecystitis	89	all	0.6854	0.0142	507.45	0.575561	0.0194352	192.011	0.81143	0.0208108	331.815	0.99	0.65	0	0	1	0	1	NA	NA	NA
2:43837951:G:A	rs6756629	2	43837951	G	A	0.0630069	0.0776	2	ABCG5	missense_variant	Cholecystitis without cholelithiasis	Cholecystitis	300	all	0.3866	0.0364	25.67	0.424368	0.0476961	18.2425	0.33423	0.0562	8.5648	0.99	0.65	1	1	1	1	1	NA	0	0
2:43837951:G:A	rs6756629	2	43837951	G	A	0.0630069	0.0775	2	ABCG5	missense_variant	Other diseases of gallbladder	Other diseases of gallbladder	309	all	0.5027	0.0474	25.56	0.559363	0.0539253	24.4824	0.31047	0.09936	2.7496	0.99	0.65	0	0	1	0	1	NA	NA	NA
2:43837951:G:A	rs6756629	2	43837951	G	A	0.0630069	0.0823	2	ABCG5	missense_variant	Disorders of lipoprotein metabolism and other lipidemias	Disorders of lipoprotein metabolism and other lipidaemias	123	all	-0.1277	0.0128	22.82	-0.112845	0.0161037	11.6148	-0.15288	0.02096	12.5242	0.99	0.65	1	0	1	0	1	NA	NA	NA
2:43837951:G:A	rs6756629	2	43837951	G	A	0.0630069	0.0777	2	ABCG5	missense_variant	Acute pancreatitis	Acute pancreatitis	294	all	0.3108	0.0351	18.03	0.358946	0.05578	9.90852	0.27903	0.04526	9.1523	0.99	0.65	1	1	1	1	1	NA	1	1
2:43837951:G:A	rs6756629	2	43837951	G	A	0.0630069	0.0825	2	ABCG5	missense_variant	Hypercholesterolemia	Pure hypercholesterolaemia	123	all	-0.1205	0.0138	17.52	-0.10705	0.0166303	9.91426	-0.15088	0.02494	8.8377	0.99	0.65	1	0	1	0	1	NA	NA	NA
2:43837951:G:A	rs6756629	2	43837951	G	A	0.0630069	0.0824	2	ABCG5	missense_variant	Abdominal and pelvic pain	Abdominal and pelvic pain	496	all	0.0831	0.0102	15.29	0.0904072	0.0163606	7.48439	0.07838	0.01315	8.6026	0.99	0.65	1	1	1	1	1	NA	1	1
2:43837951:G:A	rs6756629	2	43837951	G	A	0.0630069	0.0775	2	ABCG5	missense_variant	Other diseases of biliary tract	Other diseases of biliary tract	297	all	0.3506	0.0438	14.92	0.367511	0.0531328	11.3355	0.31482	0.07739	4.3241	0.99	0.65	1	1	1	1	1	NA	1	1
2:43872294:C:A	rs4148217	2	43872294	C	A	0.182258	0.216	2	ABCG8	missense_variant	Cholelithiasis	Cholelithiasis	89	all	0.0728	0.0099	12.74	0.107981	0.0146183	12.8226	0.04314	0.01344	2.8762	0.78	0.046	1	1	0	0	1	NA	NA	NA
2:43872294:C:A	rs4148217	2	43872294	C	A	0.182258	0.216	2	ABCG8	missense_variant	Cholelithiasis and cholecystitis	Cholelithiasis, broad definition with cholecystitis	89	all	0.0695	0.0096	12.34	0.104648	0.0139755	13.1552	0.03809	0.01322	2.4016	0.78	0.046	1	1	0	0	1	NA	NA	NA
2:44320435:G:A	rs698761	2	44320435	G	A	0.302916	0.398	2	SLC3A1	missense_variant	Cholelithiasis	Cholelithiasis	89	all	0.0627	0.0084	13.09	0.0344876	0.0125806	2.21332	0.08525	0.01126	13.4202	0.74	0	1	1	1	1	1	NA	1	1
2:44320435:G:A	rs698761	2	44320435	G	A	0.302916	0.398	2	SLC3A1	missense_variant	Cholelithiasis and cholecystitis	Cholelithiasis, broad definition with cholecystitis	89	all	0.0598	0.0081	12.67	0.0314856	0.0120128	2.05716	0.08386	0.01108	13.4296	0.74	0	1	1	1	1	1	NA	1	1
2:55645403:T:C	rs7594497	2	55645403	T	C	0.0534039	0.0366	825	PNPT1	missense_variant	Inguinal hernia	Inguinal hernia	314	all	0.1133	0.0194	8.27	0.103674	0.0249055	4.50239	0.12811	0.031	4.4459	0.81	0.003	1	1	1	1	1	NA	0	1
2:68157965:A:G	rs2044693	2	68157965	A	G	0.357028	0.301	74	PNO1	missense_variant	Varicose veins of lower extremity	Varicose veins	266	all	0.13	0.0098	39.31	0.146906	0.0142448	24.2106	0.11468	0.01354	16.6075	0.58	0	0	1	1	1	1	NA	NA	NA
2:85553413:C:T	rs699664	2	85553413	C	T	0.330416	0.317	548	GGCX	missense_variant	Ischemic Heart Disease	Ischemic heart diseases	238	all	0.0451	0.0068	10.56	0.0435676	0.00869648	6.2637	0.04741	0.01078	4.9582	0.39	0.001	0	0	0	1	1	NA	NA	NA
2:85553413:C:T	rs699664	2	85553413	C	T	0.330416	0.317	548	GGCX	missense_variant	Angina pectoris	Angina pectoris	238	all	0.0471	0.0086	7.41	0.0455611	0.0111203	4.37847	0.0493	0.01344	3.612	0.39	0.001	0	0	0	1	1	NA	NA	NA
2:102351752:A:G	rs10204137	2	102351752	A	G	0.382221	0.41	87	IL1RL1	missense_variant	Nasal polyps	Nasal polyp	276	all	-0.1552	0.0177	17.73	-0.180845	0.0257456	11.6673	-0.13211	0.02438	7.222	0	0.001	0	1	0	1	1	NA	NA	NA
2:102351902:T:C	rs10206753	2	102351902	T	C	0.382199	0.409	87	IL1RL1	missense_variant	Asthma	Asthma	19	all	-0.0882	0.0069	36.32	-0.0964982	0.00902561	25.953	-0.07629	0.01085	11.6892	1	0.02	0	0	0	0	1	NA	NA	NA
2:102351902:T:C	rs10206753	2	102351902	T	C	0.382199	0.41	87	IL1RL1	missense_variant	Asthma	Childhood asthma (age<16)	19	all	-0.1003	0.0086	31.04	-0.0964982	0.00902561	25.953	-0.13358	0.02674	6.2304	1	0.02	0	0	0	0	1	NA	NA	NA
2:102351902:T:C	rs10206753	2	102351902	T	C	0.382199	0.409	87	IL1RL1	missense_variant	Chronic airway obstruction	Chronic lower respiratory diseases	91	all	-0.0633	0.0073	17.4	-0.0425176	0.0130435	2.95256	-0.07278	0.0088	15.8726	1	0.02	1	1	1	1	1	NA	1	1
2:112074958:CAAT:C	rs748302198	2	112074958	CAAT	C	0.391062	0.268	886	TMEM87B	inframe_deletion	Varicose veins of lower extremity	Varicose veins	266	all	-0.0561	0.0099	7.91	-0.0424593	0.0138608	2.65968	-0.07017	0.01403	6.2481	NA	NA	1	1	1	1	1	NA	1	1
2:162267541:C:T	rs1990760	2	162267541	C	T	0.390703	0.414	469	IFIH1	missense_variant	Other vitamin B12 deficiency anaemia	Vitamin B12 deficiency anaemia	95	all	0.185	0.0264	11.6	0.152848	0.0447039	3.20188	0.20219	0.03274	9.1825	0.24	0.021	1	1	1	1	1	NA	1	1
2:162267541:C:T	rs1990760	2	162267541	C	T	0.390703	0.414	469	IFIH1	missense_variant	Angina pectoris	Angina pectoris	238	all	0.0498	0.0082	8.87	0.0426309	0.0107777	4.11704	0.05981	0.0127	5.6061	0.24	0.021	0	1	0	1	1	NA	NA	NA
2:162268127:T:C	rs35667974	2	162268127	T	C	0.0212747	0.0192	469	IFIH1	missense_variant	Ischemic Heart Disease	Ischemic heart diseases	238	all	-0.133	0.0227	8.31	-0.089428	0.0290244	2.68569	-0.20224	0.03658	7.4912	0.91	0.859	1	1	0	1	1	NA	NA	NA
2:164694691:T:C	rs7607980	2	164694691	T	C	0.120019	0.0994	289	COBLL1	missense_variant	Type 2 diabetes mellitus	Type 2 diabetes, strict (exclude DM1)	118	all	-0.0948	0.0116	15.52	-0.0946461	0.0160393	8.44181	-0.09491	0.01679	7.8005	0.94	0.205	0	0	0	0	1	NA	NA	NA
2:178566270:G:A	rs3731746	2	178566270	G	A	0.156293	0.168	161	TTN	missense_variant	Atrial fibrillation and flutter	Atrial fibrillation and flutter	49	all	0.113	0.0114	22.38	0.110214	0.0149514	12.7727	0.11688	0.01767	10.4273	NA	0.503	0	0	0	0	1	NA	NA	NA
2:178566270:G:A	rs3731746	2	178566270	G	A	0.156293	0.167	161	TTN	missense_variant	Cardiac dysrhythmias	Cardiac arrhythmias	49	all	0.0817	0.0088	19.95	0.0897594	0.011882	13.3754	0.07203	0.01296	7.5683	NA	0.503	0	0	0	0	1	NA	NA	NA
2:178735921:C:T	rs2742347	2	178735921	C	T	0.0475836	0.0591	161	TTN	missense_variant	Atrioventricular [AV] block	AV-block	241	all	0.2483	0.042	8.48	0.164334	0.0593958	2.24706	0.33215	0.05933	7.6647	NA	0	1	1	1	1	1	NA	1	1
2:180989965:C:T	rs61080739	2	180989965	C	T	0.296498	0.294	823	UBE2E3	missense_variant	Hypertension	Hypertension	118	all	-0.0305	0.0052	8.28	-0.0263519	0.0063076	4.53114	-0.03933	0.00928	4.6449	NA	NA	1	1	1	1	1	NA	1	1
2:180989965:C:T	rs61080739	2	180989965	C	T	0.296498	0.294	823	UBE2E3	missense_variant	Essential hypertension	Hypertension, essential	118	all	-0.0302	0.0053	7.84	-0.0270183	0.00631278	4.72829	-0.03793	0.00991	3.888	NA	NA	1	1	1	1	1	NA	1	1
2:191073180:T:A	rs140675301	2	191073180	T	A	0.00199204	0.00199	648	STAT4	missense_variant	Rheumatoid arthritis with rheumatoid factor	Seropositive rheumatoid arthritis	400	all	1.3354	0.211	9.61	1.22786	0.413445	2.52582	1.37327	0.24538	7.6602	0.74	0.622	1	1	0	0	1	NA	NA	NA
2:191073180:T:A	rs140675301	2	191073180	T	A	0.00199204	0.00208	648	STAT4	missense_variant	Rheumatoid arthritis	Rheumatoid arthritis	400	all	0.758	0.1363	7.57	0.510711	0.186983	2.20011	1.03863	0.19918	6.7344	0.74	0.622	1	1	0	0	1	NA	NA	NA
2:201350769:C:G	rs13014235	2	201350769	C	G	0.393872	0.423	55	ALS2CR12	missense_variant	Other non-epithelial cancer of skin	Other malignant neoplasms of skin (=non-melanoma skin cancer)	41	all	-0.1363	0.0094	46.98	-0.145953	0.0127018	29.8331	-0.12467	0.01396	18.3751	0.25	0	0	0	0	0	1	NA	NA	NA
2:202982094:A:T	rs72932557	2	202982094	A	T	0.127978	0.113	218	CARF	missense_variant	Ischemic Heart Disease	Ischemic heart diseases	238	all	0.0871	0.0096	18.82	0.0735577	0.0121264	8.88203	0.11014	0.01584	11.443	0	0	0	0	0	0	1	NA	NA	NA
2:202982094:A:T	rs72932557	2	202982094	A	T	0.127978	0.113	218	CARF	missense_variant	Angina pectoris	Angina pectoris	238	all	0.0948	0.0122	14.09	0.071343	0.0155086	5.37464	0.13279	0.01977	10.7331	0	0	0	0	0	0	1	NA	NA	NA
2:203867991:A:G	rs231775	2	203867991	A	G	0.38591	0.482	218	CTLA4	missense_variant	Graves' disease	Thyrotoxicosis with diffuse goitre	137	all	0.1874	0.0258	12.43	0.127245	0.0645288	1.31318	0.19878	0.02813	11.7972	0.79	0.001	0	0	0	0	0	Benign	NA	NA
2:203867991:A:G	rs231775	2	203867991	A	G	0.38591	0.479	218	CTLA4	missense_variant	Thyrotoxicosis with or without goitre	Thyrotoxicosis	137	all	0.1244	0.0174	12.07	0.131065	0.0313199	4.54436	0.12136	0.0209	8.196	0.79	0.001	0	0	0	0	0	Benign	NA	NA
2:210675783:C:A	rs1047891	2	210675783	C	A	0.315127	0.322	536	CPS1	missense_variant	Cholelithiasis and cholecystitis	Cholelithiasis, broad definition with cholecystitis	89	all	-0.0558	0.0083	10.68	-0.0567204	0.0119194	5.71019	-0.05498	0.01165	5.6223	0.77	0.013	1	1	1	1	1	NA	1	1
2:210675783:C:A	rs1047891	2	210675783	C	A	0.315127	0.322	536	CPS1	missense_variant	Cholelithiasis	Cholelithiasis	89	all	-0.0574	0.0086	10.62	-0.0599833	0.012482	5.81161	-0.0551	0.01185	5.4789	0.77	0.013	1	1	1	1	1	NA	1	1
2:218282080:G:A	rs2292553	2	218282080	G	A	0.43712	0.332	301	TMBIM1	missense_variant	Cholelithiasis	Cholelithiasis	89	all	0.0558	0.0083	10.84	0.0478197	0.0116479	4.3941	0.0638	0.01171	7.2979	0.96	0	0	1	0	1	1	NA	NA	NA
2:218282080:G:A	rs2292553	2	218282080	G	A	0.43712	0.332	301	TMBIM1	missense_variant	Cholelithiasis and cholecystitis	Cholelithiasis, broad definition with cholecystitis	89	all	0.0532	0.008	10.53	0.0444451	0.0111249	4.18931	0.06253	0.01151	7.2505	0.96	0	0	1	0	1	1	NA	NA	NA
2:218890289:T:A	rs121908120	2	218890289	T	A	0.0271452	0.0063	301	WNT10A	missense_variant	Follicular cysts of skin and subcutaneous tissue	Follicular cysts of skin and subcutaneous tissue	346	all	-0.4106	0.0508	15.18	-0.413811	0.0536128	13.9292	-0.38179	0.15961	1.7759	1	0.989	1	1	1	1	1	NA	1	1
2:232336139:A:G	rs9678004	2	232336139	A	G	0.0655949	0.0707	420	DIS3L2	splice_acceptor_variant	Benign neoplasm of ovary	Benign neoplasm of ovary	69	females	0.2135	0.0389	7.4	0.249212	0.0678382	3.62135	0.19607	0.04747	4.4406	NA	NA	1	1	1	1	1	NA	1	1
2:232520686:G:A	rs1550094	2	232520686	G	A	0.303161	0.247	420	PRSS56	missense_variant	Myopia	Myopia	207	all	-0.1794	0.0266	10.84	-0.188969	0.0372092	6.41987	-0.16948	0.03794	5.1007	0	0	0	0	0	0	1	NA	NA	NA
2:232768750:G:A	rs1801251	2	232768750	G	A	0.364858	0.248	420	KCNJ13	missense_variant	Nasal polyps	Nasal polyp	276	all	-0.138	0.019	12.45	-0.166205	0.0260116	9.7792	-0.10585	0.02775	3.8653	0.61	0	1	0	1	1	1	NA	NA	NA
2:233346901:G:A	rs1046974	2	233346901	G	A	0.412523	0.387	11	SAG	missense_variant	Urinary calculus	Urolithiasis	416	all	0.0758	0.0129	8.37	0.0696386	0.0174604	4.177	0.08336	0.0192	4.8503	0.81	0	0	1	1	1	1	NA	NA	NA
2:233346901:G:A	rs1046974	2	233346901	G	A	0.412523	0.387	11	SAG	missense_variant	Calculus of kidney and ureter	Calculus of kidney and ureter	416	all	0.0796	0.0142	7.74	0.0754962	0.0201156	3.75782	0.0837	0.01992	4.5785	0.81	0	0	1	1	1	1	NA	NA	NA
2:233693556:A:C	rs1105879	2	233693556	A	C	0.336633	0.451	11	UGT1A6	missense_variant	Cholelithiasis and cholecystitis	Cholelithiasis, broad definition with cholecystitis	89	all	0.0786	0.0079	22.32	0.0639162	0.0115864	7.46108	0.09157	0.01092	16.3098	0.98	0.103	0	1	0	1	1	NA	NA	NA
2:233693556:A:C	rs1105879	2	233693556	A	C	0.336633	0.451	11	UGT1A6	missense_variant	Cholelithiasis	Cholelithiasis	89	all	0.0786	0.0082	21.11	0.0659533	0.0121245	7.27269	0.08924	0.0111	15.0499	0.98	0.103	0	1	0	1	1	NA	NA	NA
2:233713141:C:G	rs3755322	2	233713141	C	G	0.0839	0.0741	11	UGT1A5	missense_variant	Disorders of porphyrin and bilirubin metabolism	Disorders of porphyrin and bilirubin metabolism	134	all	-0.9985	0.1221	15.53	-1.15399	0.151861	13.5251	-0.71383	0.20551	3.2893	0	0	1	1	1	1	1	NA	1	1
2:233718890:C:A	rs6755571	2	233718890	C	A	0.0672952	0.0299	11	UGT1A4	missense_variant	Cholelithiasis and cholecystitis	Cholelithiasis, broad definition with cholecystitis	89	all	-0.1035	0.0183	7.79	-0.0894439	0.0224185	4.1795	-0.13182	0.0318	4.4686	0.37	0.158	1	1	0	1	1	NA	NA	NA
2:233718890:C:A	rs6755571	2	233718890	C	A	0.0672952	0.0299	11	UGT1A4	missense_variant	Cholelithiasis	Cholelithiasis	89	all	-0.1067	0.019	7.71	-0.0867374	0.0234608	3.66144	-0.14472	0.03236	5.1102	0.37	0.158	1	1	0	1	1	NA	NA	NA
2:233729266:T:C	rs6431625	2	233729266	T	C	0.383026	0.42	11	UGT1A3	missense_variant	Disorders of porphyrin and bilirubin metabolism	Disorders of porphyrin and bilirubin metabolism	134	all	1.3607	0.0452	198.64	1.35391	0.0491442	166.351	1.39798	0.11466	33.4689	0.87	0.005	1	1	1	1	1	NA	1	1
2:240630275:C:T	rs3749171	2	240630275	C	T	0.182647	0.245	265	GPR35	missense_variant	Inflammatory bowel disease and other gastroenteritis and colitis	Inflammatory bowel disease	299	all	0.1368	0.0162	16.43	0.111632	0.0259849	4.75979	0.15286	0.0208	12.7032	0.72	0.058	0	0	0	0	1	NA	NA	NA
2:240630275:C:T	rs3749171	2	240630275	C	T	0.182647	0.245	265	GPR35	missense_variant	Ulcerative colitis	Ulcerative colitis (strict definition, all Crohn cases excluded)	299	all	0.144	0.0223	9.94	0.126451	0.0306923	4.42144	0.16376	0.03257	6.3065	0.72	0.058	0	0	0	0	1	NA	NA	NA
2:241751260:G:A	rs1106639	2	241751260	G	A	0.253665	0.248	153	D2HGDH	missense_variant	Asthma	Asthma	19	all	-0.0785	0.0078	22.93	-0.0850921	0.0101193	16.383	-0.06873	0.01237	7.5606	0.64	0.079	0	0	0	0	1	NA	NA	NA
2:241751260:G:A	rs1106639	2	241751260	G	A	0.253665	0.249	153	D2HGDH	missense_variant	Asthma	Childhood asthma (age<16)	19	all	-0.0855	0.0096	18.26	-0.0850921	0.0101193	16.383	-0.0893	0.03051	2.466	0.64	0.079	0	0	0	0	1	NA	NA	NA
3:12351626:C:G	rs1801282	3	12351626	C	G	0.119733	0.17	171	PPARG	missense_variant	Type 2 diabetes mellitus	Type 2 diabetes, strict (exclude DM1)	118	all	-0.0994	0.0102	21.64	-0.0890901	0.0159976	7.59129	-0.10643	0.01327	14.9857	0.95	0	0	0	0	0	0	Likely_benign	NA	NA
3:12807323:T:C	rs11718898	3	12807323	T	C	0.333085	0.381	171	CAND2	missense_variant	Atrial fibrillation and flutter	Atrial fibrillation and flutter	49	all	0.0873	0.009	21.61	0.0818018	0.0118557	11.2834	0.09475	0.01376	11.2393	0.43	0	0	1	0	1	1	NA	NA	NA
3:12807323:T:C	rs11718898	3	12807323	T	C	0.333085	0.382	171	CAND2	missense_variant	Cardiac dysrhythmias	Cardiac arrhythmias	49	all	0.0623	0.0068	19.12	0.0597591	0.00935496	9.77439	0.06525	0.01001	10.1424	0.43	0	0	1	0	1	1	NA	NA	NA
3:27291329:A:G	rs10510592	3	27291329	A	G	0.241037	0.261	302	NEK10	missense_variant	Malignant neoplasm of female breast	Malignant neoplasm of breast	25	females	0.0948	0.0117	15.15	0.0741581	0.0162016	5.32677	0.11763	0.01705	11.2832	0.41	0	0	0	0	0	1	NA	NA	NA
3:27291329:A:G	rs10510592	3	27291329	A	G	0.241037	0.261	302	NEK10	missense_variant	Malignant neoplasm of female breast	Malignant neoplasm of breast, HER2-negative	25	females	0.0927	0.012	13.98	0.0741581	0.0162016	5.32677	0.1151	0.01781	9.9881	0.41	0	0	0	0	0	1	NA	NA	NA
3:27291329:A:G	rs10510592	3	27291329	A	G	0.241037	0.261	302	NEK10	missense_variant	Malignant neoplasm of female breast	Malignant neoplasm of breast, HR-positive	25	females	0.0885	0.013	10.98	0.0741581	0.0162016	5.32677	0.11478	0.02189	6.8046	0.41	0	0	0	0	0	1	NA	NA	NA
3:27291329:A:G	rs10510592	3	27291329	A	G	0.241037	0.26	302	NEK10	missense_variant	Malignant neoplasm of female breast	Malignant neoplasm of breast, HR-negative	25	females	0.0816	0.0138	8.47	0.0741581	0.0162016	5.32677	0.10129	0.02635	3.9183	0.41	0	0	0	0	0	1	NA	NA	NA
3:27431445:C:T	rs3755652	3	27431445	C	T	0.269491	0.182	302	SLC4A7	missense_variant	Hypertension	Hypertension	118	all	0.0419	0.0056	13.25	0.040386	0.00647479	9.35179	0.0462	0.01095	4.6075	0.09	0.037	0	0	1	0	1	NA	NA	NA
3:27431445:C:T	rs3755652	3	27431445	C	T	0.269491	0.182	302	SLC4A7	missense_variant	Essential hypertension	Hypertension, essential	118	all	0.0396	0.0057	11.53	0.0405067	0.00648009	9.38939	0.03652	0.01171	2.74	0.09	0.037	0	0	1	0	1	NA	NA	NA
3:38009720:G:A	rs75495843	3	38009720	G	A	0.0301746	0.0251	8	PLCD1	missense_variant	Follicular cysts of skin and subcutaneous tissue	Follicular cysts of skin and subcutaneous tissue	346	all	1.1247	0.0301	305.54	1.12372	0.0319133	270.877	1.13211	0.08964	35.8417	0.87	0.143	1	0	1	0	1	NA	NA	NA
3:38613787:G:A	rs45620037	3	38613787	G	A	0.00105521	0.00484	8	SCN5A	missense_variant	Cardiac dysrhythmias	Cardiac arrhythmias	49	all	-0.4809	0.0633	13.53	-0.29807	0.13398	1.58338	-0.53336	0.07178	12.9664	0.97	0.958	1	1	0	1	0	Conflicting_interpretations_of_pathogenicity	NA	NA
3:38613787:G:A	rs45620037	3	38613787	G	A	0.00105521	0.00467	8	SCN5A	missense_variant	Atrial fibrillation and flutter	Atrial fibrillation and flutter	49	all	-0.6465	0.0911	11.9	-0.527289	0.196025	2.14586	-0.67936	0.10284	10.4029	0.97	0.958	1	1	0	1	0	Conflicting_interpretations_of_pathogenicity	NA	NA
3:38725184:A:G	rs6795970	3	38725184	A	G	0.399992	0.446	8	SCN10A	missense_variant	Atrial fibrillation and flutter	Atrial fibrillation and flutter	49	all	0.0611	0.0087	11.68	0.0715619	0.0113735	9.50388	0.04638	0.01346	3.2458	0.03	0	0	1	0	0	1	NA	NA	NA
3:38725184:A:G	rs6795970	3	38725184	A	G	0.399992	0.447	8	SCN10A	missense_variant	Cardiac dysrhythmias	Cardiac arrhythmias	49	all	0.041	0.0066	9.22	0.0400111	0.00897949	5.07795	0.04219	0.00981	4.7679	0.03	0	0	1	0	0	1	NA	NA	NA
3:39103525:G:A	rs140965034	3	39103525	G	A	0.00693331	0.00182	8	GORASP1	missense_variant	Follicular cysts of skin and subcutaneous tissue	Follicular cysts of skin and subcutaneous tissue	346	all	0.6013	0.0758	14.67	0.560067	0.0778546	12.2004	1.35522	0.3328	4.3318	0.95	0.854	1	0	1	0	1	NA	NA	NA
3:41954644:T:C	rs2272007	3	41954644	T	C	0.160281	0.201	927	ULK4	missense_variant	Aortic aneurysm and dissection	Aortic aneurysm	239	all	-0.1432	0.0254	7.77	-0.150512	0.0434105	3.27905	-0.13939	0.03131	5.0702	0.91	0.132	1	1	1	1	1	NA	1	1
3:44801967:G:T	rs138043992	3	44801967	G	T	0.00436466	0.00989	830	KIF15	missense_variant	Other interstitial pulmonary diseases	Interstitial lung disease	270	all	0.7745	0.1329	8.25	0.693527	0.232223	2.54942	0.81386	0.16199	6.2958	1	0.96	1	1	0	1	1	NA	NA	NA
3:44801967:G:T	rs138043992	3	44801967	G	T	0.00436466	0.00992	830	KIF15	missense_variant	Other interstitial pulmonary diseases	Other interstitial pulmonary diseases	270	all	0.7614	0.132	8.09	0.693527	0.232223	2.54942	0.79376	0.1605	6.1194	1	0.96	1	1	0	1	1	NA	NA	NA
3:44801967:G:T	rs138043992	3	44801967	G	T	0.00436466	0.00987	830	KIF15	missense_variant	Post-inflammatory pulmonary fibrosis	Idiopathic pulmonary fibrosis	270	all	0.9909	0.175	7.83	0.669471	0.253947	2.07663	1.28148	0.24148	6.9523	1	0.96	1	1	0	1	1	NA	NA	NA
3:48187876:C:A	rs146179438	3	48187876	C	A	0.0152337	0.0879	515	CDC25A	missense_variant	Urinary calculus	Urolithiasis	416	all	-0.1832	0.0305	8.75	-0.165917	0.07027	1.73948	-0.18721	0.03379	7.5193	0.77	0.121	1	1	1	1	1	NA	1	1
3:48187876:C:A	rs146179438	3	48187876	C	A	0.0152337	0.0879	515	CDC25A	missense_variant	Calculus of kidney and ureter	Calculus of kidney and ureter	416	all	-0.1845	0.0321	8.02	-0.167534	0.0810315	1.41245	-0.18765	0.03502	7.074	0.77	0.121	1	1	1	1	1	NA	1	1
3:48319502:T:G	rs11718350	3	48319502	T	G	0.315068	0.208	515	SPINK8	missense_variant	Hypertension	Hypertension	118	all	-0.0361	0.0053	10.85	-0.0336171	0.00622125	7.18496	-0.04325	0.01046	4.4527	0.67	0.305	1	0	1	1	1	NA	NA	NA
3:48319502:T:G	rs11718350	3	48319502	T	G	0.315068	0.208	515	SPINK8	missense_variant	Essential hypertension	Hypertension, essential	118	all	-0.0338	0.0054	9.31	-0.0339544	0.0062264	7.30589	-0.03347	0.01116	2.5665	0.67	0.305	1	0	1	1	1	NA	NA	NA
3:49651777:G:A	rs34762726	3	49651777	G	A	0.28906	0.412	443	BSN	missense_variant	Inflammatory bowel disease and other gastroenteritis and colitis	Inflammatory bowel disease	299	all	0.1009	0.0141	12.03	0.0595428	0.0225281	2.08533	0.12765	0.01814	11.7122	0.34	0.006	0	0	0	0	1	NA	NA	NA
3:49684099:G:A	rs3197999	3	49684099	G	A	0.282732	0.392	443	MST1	missense_variant	Ulcerative colitis	Ulcerative colitis (strict definition, all Crohn cases excluded)	299	all	0.1266	0.0197	9.85	0.0651278	0.0272093	1.77768	0.19504	0.02869	10.9762	0.97	0.445	0	0	0	0	1	NA	NA	NA
3:49887507:T:C	rs1062633	3	49887507	T	C	0.481501	0.398	443	MST1R	missense_variant	Overweight, obesity and other hyperalimentation	Obesity and other hyperalimentation	132	all	0.0575	0.0093	9.13	0.0740101	0.0118838	9.32519	0.03084	0.0151	1.3855	0	0	1	1	1	1	1	NA	1	1
3:49898669:T:C	rs2230590	3	49898669	T	C	0.481448	0.398	443	MST1R	missense_variant	Shoulder lesions	Shoulder lesions	368	all	0.051	0.0088	8.14	0.0545815	0.0142856	3.87598	0.04877	0.0112	4.8718	0	0	1	1	1	1	1	NA	1	1
3:51713272:G:A	rs116567227	3	51713272	G	A	0.0164225	0.0597	571	GRM2	missense_variant	Urinary calculus	Urolithiasis	416	all	-0.2017	0.0346	8.24	-0.147411	0.0675902	1.53482	-0.22098	0.04032	7.3716	0.88	0.807	1	1	1	1	1	NA	1	1
3:52443064:T:C	rs2016575	3	52443064	T	C	0.183689	0.099	571	SEMA3G	missense_variant	Diverticulosis and diverticulitis	Diverticular disease of intestine	54	all	0.0594	0.0095	9.38	0.0488132	0.0107059	5.29002	0.09889	0.02069	5.7546	NA	NA	1	1	1	1	1	NA	1	1
3:52523992:T:C	rs13303	3	52523992	T	C	0.441129	0.438	571	STAB1	missense_variant	Cataract	Disorders of lens	193	all	-0.0386	0.0069	7.71	-0.0487264	0.00942836	6.62612	-0.02707	0.01002	2.16	0.26	0	1	1	1	1	1	NA	1	1
3:52523992:T:C	rs13303	3	52523992	T	C	0.441129	0.438	571	STAB1	missense_variant	Other cataract	Other cataract	193	all	-0.0503	0.0091	7.47	-0.0514914	0.0111185	5.43932	-0.04782	0.01587	2.5885	0.26	0	1	1	1	1	1	NA	1	1
3:52763618:G:C	rs1029871	3	52763618	G	C	0.381688	0.411	571	NEK4	missense_variant	Osteoarthritis of hip	Coxarthrosis,	370	all	0.0631	0.0096	10.39	0.0619989	0.0126047	6.05994	0.06454	0.01466	4.9709	0.93	0.755	0	1	1	1	1	NA	NA	NA
3:52763618:G:C	rs1029871	3	52763618	G	C	0.381688	0.411	571	NEK4	missense_variant	Inguinal hernia	Inguinal hernia	314	all	0.0469	0.0084	7.69	0.033187	0.011752	2.32389	0.06108	0.01192	6.526	0.93	0.755	1	1	1	1	1	NA	1	1
3:52799789:C:A	rs3617	3	52799789	C	A	0.449938	0.45	571	ITIH3	missense_variant	Hypertension	Hypertension	118	all	0.0261	0.0048	7.31	0.0262737	0.00579818	5.2321	0.02583	0.00851	2.6166	0.03	0	1	1	1	1	1	NA	1	1
3:53808664:CCTT:C	rs1250342280	3	53808664	CCTT	C	0.00599648	0.00141	940	CACNA1D	inframe_deletion	Hypertension	Hypertension	118	all	0.1942	0.0346	7.7	0.188081	0.036292	6.65952	0.2549	0.11433	1.5887	NA	NA	1	1	0	0	1	NA	NA	NA
3:56594003:G:A	rs7637449	3	56594003	G	A	0.470555	0.489	896	CCDC66	missense_variant	Inguinal hernia	Inguinal hernia	314	all	0.0466	0.0082	7.87	0.0479593	0.0114887	4.5248	0.04512	0.01171	3.9329	0.98	0.999	1	1	1	1	1	NA	1	1
3:89472543:T:C	rs35124509	3	89472543	T	C	0.394451	0.481	625	EPHA3	missense_variant	Atrial fibrillation and flutter	Atrial fibrillation and flutter	49	all	-0.0554	0.0087	9.79	-0.0456086	0.0113839	4.21009	-0.069	0.01338	6.5973	0.78	0	0	1	0	1	1	NA	NA	NA
3:89472543:T:C	rs35124509	3	89472543	T	C	0.394451	0.481	625	EPHA3	missense_variant	Cardiac dysrhythmias	Cardiac arrhythmias	49	all	-0.0365	0.0066	7.45	-0.0386913	0.00899083	4.77422	-0.03385	0.00977	3.2727	0.78	0	0	1	0	1	1	NA	NA	NA
3:113296813:G:A	rs2270781	3	113296813	G	A	0.191113	0.317	897	AC026348.1	missense_variant	Type 2 diabetes mellitus	Type 2 diabetes, strict (exclude DM1)	118	all	0.0468	0.0082	7.87	0.0433908	0.0128879	3.11891	0.04908	0.0107	5.3489	0.85	0.381	0	1	1	1	1	NA	NA	NA
3:122284910:G:T	rs1801725	3	122284910	G	T	0.128686	0.128	946	CASR	missense_variant	Disorders of parathyroid gland	Disorders of parathyroid gland	127	all	0.1669	0.0298	7.68	0.173762	0.0607859	2.37107	0.16479	0.03416	5.8501	0.77	0.041	1	1	1	1	0	Benign	NA	NA
3:154122077:G:C	rs12493885	3	154122077	G	C	0.146737	0.179	676	ARHGEF26	missense_variant	Ischemic Heart Disease	Ischemic heart diseases	238	all	0.0544	0.0087	9.35	0.0560474	0.0117033	5.77578	0.05237	0.01309	4.2005	0	0	0	1	0	1	1	NA	NA	NA
3:169796797:A:T	rs10936600	3	169796797	A	T	0.24364	0.272	273	LRRC34	missense_variant	Uterine leiomyoma	Leiomyoma of uterus	61	females	-0.0871	0.0105	15.98	-0.0793398	0.0170851	5.46588	-0.09181	0.0133	11.2908	1	0.992	1	1	1	1	1	NA	1	1
3:169796797:A:T	rs10936600	3	169796797	A	T	0.24442	0.272	273	LRRC34	missense_variant	Melanocytic nevi	Melanocytic naevi	64	all	-0.1111	0.0167	10.54	-0.105407	0.023904	4.98482	-0.11658	0.02335	6.2262	1	0.992	1	1	1	1	1	NA	0	0
3:169796797:A:T	rs10936600	3	169796797	A	T	0.24442	0.272	273	LRRC34	missense_variant	Lipoma	Benign lipomatous neoplasm	62	all	-0.0944	0.0147	9.83	-0.0923324	0.0204448	5.20092	-0.09674	0.02128	5.2645	1	0.992	1	1	1	1	1	NA	1	1
3:169796797:A:T	rs10936600	3	169796797	A	T	0.24442	0.272	273	LRRC34	missense_variant	Lymphoid leukaemia	Lymphoid leukaemia	84	all	-0.2502	0.0421	8.54	-0.214972	0.0622235	3.25915	-0.27993	0.05722	6.0008	1	0.992	0	0	0	0	1	NA	NA	NA
3:169796797:A:T	rs10936600	3	169796797	A	T	0.24442	0.272	273	LRRC34	missense_variant	Post-inflammatory pulmonary fibrosis	Idiopathic pulmonary fibrosis	270	all	0.1911	0.0337	7.82	0.132485	0.0471335	2.30616	0.2527	0.04834	6.7642	1	0.992	0	0	0	0	1	NA	NA	NA
3:169796797:A:T	rs10936600	3	169796797	A	T	0.24364	0.273	273	LRRC34	missense_variant	Polyp of female genital organs	Polyp of the female genital tract	448	females	-0.068	0.0123	7.48	-0.0730272	0.0164702	5.03365	-0.06156	0.01852	3.0522	1	0.992	1	1	1	1	1	NA	1	1
3:170113480:T:C	rs73181210	3	170113480	T	C	0.00710133	0.0182	273	PHC3	missense_variant	Hypertension	Hypertension	118	all	-0.1558	0.0237	10.34	-0.173171	0.0352327	6.05179	-0.14151	0.03192	5.0333	0.97	0.838	1	1	1	1	1	NA	1	1
3:170113480:T:C	rs73181210	3	170113480	T	C	0.00710133	0.0182	273	PHC3	missense_variant	Essential hypertension	Hypertension, essential	118	all	-0.1539	0.0245	9.46	-0.173778	0.035262	6.08095	-0.13529	0.03414	4.1305	0.97	0.838	1	1	1	1	1	NA	1	1
4:734150:C:G	rs73221127	4	734150	C	G	0.038321	0.0512	245	PCGF3	missense_variant	Type 2 diabetes mellitus	Type 2 diabetes, strict (exclude DM1)	118	all	0.0965	0.0171	7.74	0.109459	0.0259843	4.59764	0.08645	0.02279	3.8285	NA	NA	0	1	0	1	1	NA	NA	NA
4:1002377:G:A	rs6831280	4	1002377	G	A	0.149984	0.157	245	IDUA	missense_variant	Fracture of radius and ulna	Fracture of forearm	557	all	0.1277	0.0148	17.13	0.139485	0.0235902	8.47332	0.12003	0.01909	9.4928	0	0	1	1	1	1	1	NA	1	1
4:3233253:G:A	rs362272	4	3233253	G	A	0.315933	0.413	901	HTT	missense_variant	Cholelithiasis and cholecystitis	Cholelithiasis, broad definition with cholecystitis	89	all	-0.0461	0.0081	7.85	-0.0555633	0.0119584	5.47134	-0.03798	0.01108	3.2169	0.18	0.001	1	1	1	1	1	NA	1	1
4:6300792:G:A	rs1801212	4	6300792	G	A	0.280616	0.331	117	WFS1	missense_variant	Type 2 diabetes mellitus	Type 2 diabetes, strict (exclude DM1)	118	all	0.0866	0.0078	27.94	0.0936331	0.0115029	15.403	0.0806	0.0106	13.5405	0	0	0	0	0	0	1	NA	NA	NA
4:9920543:C:T	rs16890979	4	9920543	C	T	0.217613	0.173	25	SLC2A9	missense_variant	Gout	Gout	386	all	-0.4236	0.0212	88.27	-0.462981	0.0286371	58.0659	-0.37609	0.03147	32.195	0.87	0.206	0	0	0	0	1	NA	NA	NA
4:10445544:C:G	rs66538112	4	10445544	C	G	0.266518	0.306	25	ZNF518B	missense_variant	Gout	Gout	386	all	-0.1384	0.0177	14.25	-0.124355	0.0253704	6.02195	-0.15177	0.02475	9.0639	0.91	0	1	0	1	0	1	NA	NA	NA
4:25407216:G:A	rs34811474	4	25407216	G	A	0.231855	0.23	717	ANAPC4	missense_variant	Hypertension	Hypertension	118	all	-0.0346	0.0057	8.97	-0.0274876	0.00685123	4.2205	-0.04993	0.01009	6.1297	0.91	0.006	1	1	1	1	1	NA	1	1
4:25407216:G:A	rs34811474	4	25407216	G	A	0.231855	0.23	717	ANAPC4	missense_variant	Essential hypertension	Hypertension, essential	118	all	-0.0349	0.0058	8.77	-0.0283718	0.00685731	4.45448	-0.05084	0.01077	5.6248	0.91	0.006	1	1	1	1	1	NA	1	1
4:25407216:G:A	rs34811474	4	25407216	G	A	0.231855	0.23	717	ANAPC4	missense_variant	Type 2 diabetes mellitus	Type 2 diabetes, strict (exclude DM1)	118	all	-0.0485	0.0085	7.91	-0.034045	0.0121862	2.28313	-0.06229	0.0119	6.7804	0.91	0.006	1	1	1	1	1	NA	1	1
4:38773268:T:C	rs4129009	4	38773268	T	C	0.153267	0.09	1001	TLR10	missense_variant	Asthma	Asthma	19	all	-0.0567	0.0103	7.46	-0.0499724	0.012262	4.33782	-0.07239	0.01881	3.9253	0.85	0	0	0	0	0	1	NA	NA	NA
4:81031483:T:A	rs74764079	4	81031483	T	A	0.0293409	0.0292	629	BMP3	missense_variant	Cataract	Disorders of lens	193	all	0.1258	0.0197	9.76	0.136172	0.026805	6.42336	0.11352	0.02907	4.0259	1	0.999	1	1	1	1	1	NA	1	1
4:81031483:T:A	rs74764079	4	81031483	T	A	0.0293409	0.0292	629	BMP3	missense_variant	Senile cataract	Senile cataract	193	all	0.1474	0.024	9.1	0.184064	0.0380842	5.87147	0.12334	0.0309	4.1822	1	0.999	1	1	1	1	1	NA	1	1
4:82917109:G:T	rs897945	4	82917109	G	T	0.441201	0.395	878	THAP9	missense_variant	Varicose veins of lower extremity	Varicose veins	266	all	0.053	0.0093	7.96	0.0550314	0.0136017	4.28302	0.05129	0.01269	4.2765	0.99	0.272	1	1	1	1	1	NA	1	1
4:88131171:G:T	rs2231142	4	88131171	G	T	0.11472	0.0751	17	ABCG2	missense_variant	Gout	Gout	386	all	0.623	0.0247	139.36	0.59423	0.0294286	89.9412	0.69219	0.0456	51.3232	0.81	0.216	0	0	0	0	1	NA	NA	NA
4:99318162:T:C	rs1229984	4	99318162	T	C	0.022198	0.005	98	ADH1B	missense_variant	Alcohol related disorders	Mental and behavioural disorders due to alcohol, excluding acute intoxication	17	all	0.8201	0.0678	32.93	0.838694	0.0841194	22.6868	0.78562	0.11467	11.1344	0.35	0	0	0	0	0	1	NA	NA	NA
4:99318162:T:C	rs1229984	4	99318162	T	C	0.022198	0.005	98	ADH1B	missense_variant	Alcohol related disorders	Mental and behavioural disorders due to alcohol	17	all	0.789	0.0664	31.87	0.838694	0.0841194	22.6868	0.70716	0.10799	10.236	0.35	0	0	0	0	0	1	NA	NA	NA
4:99318162:T:C	rs1229984	4	99318162	T	C	0.022198	0.005	98	ADH1B	missense_variant	Gout	Gout	386	all	-0.3878	0.0617	9.48	-0.350875	0.0670702	6.77424	-0.59235	0.15783	3.7576	0.35	0	1	0	1	0	1	NA	NA	NA
4:99318162:T:C	rs1229984	4	99318162	T	C	0.022198	0.005	98	ADH1B	missense_variant	Alcoholic liver damage	Alcoholic liver disease	17	all	1.0794	0.1786	8.82	1.75062	0.261693	10.6501	0.49435	0.2443	1.3663	0.35	0	0	0	0	0	1	NA	NA	NA
4:102267552:C:T	rs13107325	4	102267552	C	T	0.0740198	0.0139	600	SLC39A8	missense_variant	Shoulder lesions	Shoulder lesions	368	all	0.1478	0.0229	9.98	0.153282	0.0261339	8.34834	0.12968	0.04734	2.211	0.89	0.313	1	1	1	1	1	NA	0	0
4:109764664:C:T	rs141853578	4	109764664	C	T	0.00113667	0.0001322	408	CFI	missense_variant	Other retinal disorders	Other retinal disorders	206	all	1.1829	0.2158	7.37	1.05996	0.223569	5.67249	2.8667	0.8275	3.27433	0.93	0.873	0	0	0	0	0	Uncertain_significance	NA	NA
4:110510288:G:A	rs33966350	4	110510288	G	A	0.0122717	0.0105	408	ENPEP	stop_gained	Hypertension	Hypertension	118	all	0.1598	0.0218	12.64	0.156729	0.0256326	9.01362	0.16784	0.04145	4.2894	NA	NA	1	0	0	0	1	NA	NA	NA
4:110510288:G:A	rs33966350	4	110510288	G	A	0.0122717	0.0105	408	ENPEP	stop_gained	Essential hypertension	Hypertension, essential	118	all	0.1546	0.0222	11.47	0.156544	0.0256513	8.98196	0.14887	0.04443	3.0936	NA	NA	1	0	0	0	1	NA	NA	NA
4:110622340:G:A	rs143452464	4	110622340	G	A	0.00023548	0.0102	408	PITX2	missense_variant	Cardiac dysrhythmias	Cardiac arrhythmias	49	all	0.2962	0.0467	9.65	0.584791	0.279094	1.44198	0.28785	0.04736	8.9145	0.98	0.005	1	1	0	0	1	NA	NA	NA
4:110622340:G:A	rs143452464	4	110622340	G	A	0.00023548	0.0105	408	PITX2	missense_variant	Atrial fibrillation and flutter	Atrial fibrillation and flutter	49	all	0.3764	0.0617	8.97	0.767246	0.343351	1.59441	0.36337	0.06273	8.1588	0.98	0.005	1	1	0	0	1	NA	NA	NA
4:150277928:G:A	rs2290846	4	150277928	G	A	0.290155	0.222	71	LRBA	missense_variant	Cholelithiasis	Cholelithiasis	89	all	0.1214	0.0091	39.84	0.124459	0.0125154	22.574	0.1179	0.01326	18.2258	0.53	0.028	0	0	0	0	1	NA	NA	NA
4:150277928:G:A	rs2290846	4	150277928	G	A	0.290155	0.222	71	LRBA	missense_variant	Cholelithiasis and cholecystitis	Cholelithiasis, broad definition with cholecystitis	89	all	0.1149	0.0088	38.05	0.113701	0.0119771	20.6498	0.11628	0.01304	18.329	0.53	0.028	0	0	0	0	1	NA	NA	NA
4:154565991:C:T	rs2227434	4	154565991	C	T	0.00134797	0.00146	43	FGB	missense_variant	Acute pulmonary heart disease	Pulmonary embolism	262	all	1.0285	0.1817	7.82	0.842919	0.223478	3.79033	1.39085	0.31227	5.0743	0.77	0.009	1	1	1	0	1	NA	NA	NA
4:154586438:T:C	rs6050	4	154586438	T	C	0.253138	0.315	43	FGA	missense_variant	Acute pulmonary heart disease	Pulmonary embolism	262	all	0.2632	0.0163	58.15	0.270274	0.0235542	29.7518	0.2568	0.0225	29.4475	0.24	0.007	0	0	1	0	0	Benign	NA	NA
4:154586438:T:C	rs6050	4	154586438	T	C	0.253138	0.315	43	FGA	missense_variant	Pulmonary heart disease	Pulmonary heart disease, diseases of pulmonary circulation	262	all	0.2302	0.0154	49.84	0.23617	0.0221739	25.7622	0.22469	0.02139	25.0815	0.24	0.007	0	0	1	0	0	Benign	NA	NA
4:154586438:T:C	rs6050	4	154586438	T	C	0.253138	0.314	43	FGA	missense_variant	Phlebitis and thrombophlebitis	Phlebitis and thrombophlebitis (not including DVT)	261	all	0.2066	0.0172	32.44	0.194951	0.0238509	15.5243	0.21924	0.02488	17.9152	0.24	0.007	1	0	1	0	1	NA	NA	NA
4:154586438:T:C	rs6050	4	154586438	T	C	0.253138	0.315	43	FGA	missense_variant	Cerebral infarction	Ischaemic Stroke, excluding all haemorrhages	595	all	0.0697	0.0124	7.67	0.0500661	0.0236319	1.46691	0.07719	0.01463	6.8776	0.24	0.007	0	1	0	1	1	NA	NA	NA
4:186236880:G:A	rs3733402	4	186236880	G	A	0.487722	0.424	221	KLKB1	missense_variant	Acute pulmonary heart disease	Pulmonary embolism	262	all	0.1344	0.015	18.44	0.124574	0.0215353	8.13867	0.1438	0.02097	11.1574	0	0	1	0	1	0	1	NA	NA	NA
4:186236880:G:A	rs3733402	4	186236880	G	A	0.487722	0.424	221	KLKB1	missense_variant	Pulmonary heart disease	Pulmonary heart disease, diseases of pulmonary circulation	262	all	0.1207	0.0142	16.77	0.111787	0.0201294	7.55258	0.12951	0.01998	10.0485	0	0	1	0	1	0	1	NA	NA	NA
4:186236880:G:A	rs3733402	4	186236880	G	A	0.487722	0.424	221	KLKB1	missense_variant	Phlebitis and thrombophlebitis	Phlebitis and thrombophlebitis (not including DVT)	261	all	0.1002	0.0158	9.7	0.110443	0.0214551	6.57875	0.08823	0.02321	3.8428	0	0	1	0	1	0	1	NA	NA	NA
5:1318376:G:A	rs33955038	5	1318376	G	A	0.0238959	0.0354	550	CLPTM1L	missense_variant	Uterine leiomyoma	Leiomyoma of uterus	61	females	0.1738	0.0261	10.54	0.145551	0.0456286	2.84674	0.18753	0.03186	8.4049	0.97	0.024	1	1	1	1	1	NA	1	1
5:5146264:T:C	rs1019747	5	5146264	T	C	0.395755	0.448	732	ADAMTS16	missense_variant	Abdominal hernia	Hernia	303	all	0.0336	0.0055	8.88	0.0304034	0.0069043	4.97269	0.03949	0.00931	4.659	0.95	0	1	1	1	1	1	NA	1	1
5:14610200:C:G	rs16903574	5	14610200	C	G	0.0778895	0.127	641	FAM105A	missense_variant	Asthma	Asthma	19	all	0.0668	0.0113	8.46	0.0796027	0.0159612	6.21296	0.05391	0.01604	3.1112	0.94	0.163	0	0	0	0	1	NA	NA	NA
5:14610200:C:G	rs16903574	5	14610200	C	G	0.0778895	0.127	641	FAM105A	missense_variant	Asthma	Childhood asthma (age<16)	19	all	0.0827	0.0148	7.66	0.0796027	0.0159612	6.21296	0.10138	0.03919	2.0137	0.94	0.163	0	0	0	0	1	NA	NA	NA
5:14751196:C:T	rs146886108	5	14751196	C	T	0.00720825	0.000809	641	ANKH	missense_variant	Type 2 diabetes mellitus	Type 2 diabetes, strict (exclude DM1)	118	all	-0.4035	0.0635	9.67	-0.401655	0.0673045	8.61874	-0.41896	0.19223	1.5332	0.46	0.238	0	1	0	1	1	NA	NA	NA
5:33951588:C:G	rs16891982	5	33951588	C	G	0.022708	0.018	130	SLC45A2	missense_variant	Other non-epithelial cancer of skin	Other malignant neoplasms of skin (=non-melanoma skin cancer)	41	all	0.3828	0.0359	25.83	0.390289	0.0470934	15.937	0.37248	0.05544	10.7355	1	0.97	0	0	0	0	1	NA	NA	NA
5:33951588:C:G	rs16891982	5	33951588	C	G	0.022708	0.018	130	SLC45A2	missense_variant	Chronic dermatitis due to solar radiation	Skin changes due to chronic exposure to nonionizing radiation	357	all	0.3917	0.0613	9.77	0.343013	0.0971001	3.3856	0.42403	0.07911	7.0793	1	0.97	1	1	1	1	1	NA	1	1
5:33951588:C:G	rs16891982	5	33951588	C	G	0.022708	0.018	130	SLC45A2	missense_variant	Dermatitis due to solar radiation	Radiation-related disorders of the skin and subcutaneous tissue	357	all	0.3523	0.0584	8.8	0.33727	0.0952498	3.39928	0.3614	0.07385	6.0038	1	0.97	1	1	1	1	1	NA	1	1
5:35874473:C:T	rs6897932	5	35874473	C	T	0.273966	0.331	560	IL7R	missense_variant	Asthma	Asthma	19	all	-0.0492	0.0074	10.5	-0.046282	0.00981487	5.61776	-0.05312	0.01131	5.5752	0.28	0.018	0	0	0	0	1	NA	NA	NA
5:35874473:C:T	rs6897932	5	35874473	C	T	0.273966	0.331	560	IL7R	missense_variant	Chronic airway obstruction	Chronic lower respiratory diseases	91	all	-0.0452	0.0077	8.32	-0.0476643	0.0142344	3.09023	-0.04417	0.00919	5.8191	0.28	0.018	1	1	1	1	1	NA	0	0
5:43161249:G:A	rs71627581	5	43161249	G	A	0.111963	0.172	935	ZNF131	missense_variant	Atrial fibrillation and flutter	Atrial fibrillation and flutter	49	all	-0.0708	0.0126	7.73	-0.0835597	0.0178083	5.56814	-0.05812	0.01781	2.9583	NA	NA	1	1	1	1	1	NA	1	1
5:44809060:G:C	rs3747479	5	44809060	G	C	0.376616	0.376	287	MRPS30	missense_variant	Malignant neoplasm of female breast	Malignant neoplasm of breast	25	females	0.0854	0.0105	15.37	0.0799132	0.0143934	7.54933	0.09156	0.01535	8.6154	0.48	0.001	0	0	0	0	1	NA	NA	NA
5:44809060:G:C	rs3747479	5	44809060	G	C	0.376616	0.376	287	MRPS30	missense_variant	Malignant neoplasm of female breast	Malignant neoplasm of breast, HER2-negative	25	females	0.0869	0.0107	15.29	0.0799132	0.0143934	7.54933	0.09551	0.01604	8.5882	0.48	0.001	0	0	0	0	1	NA	NA	NA
5:44809060:G:C	rs3747479	5	44809060	G	C	0.376616	0.376	287	MRPS30	missense_variant	Malignant neoplasm of female breast	Malignant neoplasm of breast, HR-positive	25	females	0.0879	0.0116	13.41	0.0799132	0.0143934	7.54933	0.10292	0.01971	6.7484	0.48	0.001	0	0	0	0	1	NA	NA	NA
5:44809060:G:C	rs3747479	5	44809060	G	C	0.376616	0.375	287	MRPS30	missense_variant	Malignant neoplasm of female breast	Malignant neoplasm of breast, HR-negative	25	females	0.0789	0.0123	9.85	0.0799132	0.0143934	7.54933	0.0763	0.02374	2.8823	0.48	0.001	0	0	0	0	1	NA	NA	NA
5:75104691:G:C	rs56174528	5	75104691	G	C	0.161843	0.213	393	ANKRD31	missense_variant	Disorders of lipoprotein metabolism and other lipidemias	Disorders of lipoprotein metabolism and other lipidaemias	123	all	0.0489	0.0083	8.46	0.0466441	0.0102714	5.25219	0.053	0.01395	3.8402	0.88	0.051	0	0	1	1	1	NA	NA	NA
5:75625861:G:A	rs9332464	5	75625861	G	A	0.209653	0.236	393	ANKDD1B	missense_variant	Disorders of lipoprotein metabolism and other lipidemias	Disorders of lipoprotein metabolism and other lipidaemias	123	all	0.057	0.0076	13.03	0.0515086	0.00928641	7.53585	0.06842	0.01347	6.4249	0	0	0	0	0	1	1	NA	NA	NA
5:75625861:G:A	rs9332464	5	75625861	G	A	0.209653	0.235	393	ANKDD1B	missense_variant	Hypercholesterolemia	Pure hypercholesterolaemia	123	all	0.0556	0.0082	10.84	0.0498376	0.00959211	6.69045	0.07194	0.01609	5.1091	0	0	0	0	0	1	1	NA	NA	NA
5:95961669:G:A	rs141299831	5	95961669	G	A	0.000234208	0.001054	969	ELL2	missense_variant	Benign neoplasm of other and ill-defined parts of digestive system	Benign neoplasm of other and ill-defined parts of digestive system	67	all	2.2585	0.4065	7.56	2.28211	0.544689	4.55398	2.2288	0.6108	3.57905	0.97	0.282	1	1	1	0	1	NA	NA	NA
5:103003107:A:G	rs35658696	5	103003107	A	G	0.0525949	0.0572	335	PAM	missense_variant	Type 2 diabetes mellitus	Type 2 diabetes, strict (exclude DM1)	118	all	0.1199	0.0153	14.26	0.137083	0.0221699	9.20222	0.1041	0.02126	6.0127	1	0.935	0	1	0	1	1	NA	NA	NA
5:109337245:C:T	rs246105	5	109337245	C	T	0.23245	0.254	509	PJA2	missense_variant	Fasciitis	Fibroblastic disorders	380	all	-0.1207	0.0178	10.96	-0.146175	0.0262041	7.61468	-0.09901	0.02417	4.3765	0.87	0	1	1	1	1	1	NA	1	1
5:109337245:C:T	rs246105	5	109337245	C	T	0.23245	0.255	509	PJA2	missense_variant	Contracture of palmar fascia [Dupuytren's disease]	Palmar fascial fibromatosis [Dupuytren]	380	all	-0.1355	0.0205	10.43	-0.157749	0.0279403	7.78437	-0.10958	0.0301	3.5654	0.87	0	1	1	1	1	1	NA	1	1
5:111103810:A:G	rs11241095	5	111103810	A	G	0.303278	0.388	848	WDR36	missense_variant	Asthma	Asthma	19	all	-0.0415	0.0072	8.14	-0.0471736	0.0095133	6.14896	-0.03401	0.01092	2.7366	0	0	0	0	0	0	1	NA	NA	NA
5:123023945:T:C	rs451195	5	123023945	T	C	0.343617	0.241	928	PPIC	missense_variant	Diverticulosis and diverticulitis	Diverticular disease of intestine	54	all	-0.042	0.0075	7.76	-0.0426953	0.00869828	6.03721	-0.04021	0.01451	2.2535	0.95	0	1	1	1	1	1	NA	1	1
5:123099932:G:A	rs1008058	5	123099932	G	A	0.111954	0.16	928	PRDM6	missense_variant	Hypertension	Hypertension	118	all	0.0398	0.0072	7.59	0.0341926	0.00909821	3.76659	0.04895	0.01158	4.6297	0.87	0.027	1	0	1	0	1	NA	NA	NA
5:131430969:T:C	rs1291602	5	131430969	T	C	0.159577	0.176	121	RAPGEF6	missense_variant	Varicose veins of lower extremity	Varicose veins	266	all	0.0681	0.0123	7.52	0.0523384	0.0186353	2.30308	0.08014	0.01634	6.029	0	0	1	1	1	1	1	NA	1	1
5:132327369:T:C	rs272893	5	132327369	T	C	0.366434	0.491	121	SLC22A4	missense_variant	Other and unspecified dermatitis	Other and unspecified dermatitis	342	all	-0.083	0.0124	10.59	-0.103095	0.033095	2.73549	-0.07965	0.01342	8.5319	0.99	0.012	0	1	1	1	1	NA	NA	NA
5:132340627:C:T	rs1050152	5	132340627	C	T	0.433461	0.316	121	SLC22A4	missense_variant	Asthma	Asthma	19	all	-0.0619	0.007	18.09	-0.0406214	0.00879283	5.41562	-0.09824	0.0115	16.883	0.86	0.046	0	0	0	0	1	NA	NA	NA
5:132340627:C:T	rs1050152	5	132340627	C	T	0.433461	0.317	121	SLC22A4	missense_variant	Nasal polyps	Nasal polyp	276	all	-0.1389	0.018	13.95	-0.12636	0.0250613	6.33665	-0.15221	0.02582	8.4278	0.86	0.046	0	1	0	1	1	NA	NA	NA
5:132340627:C:T	rs1050152	5	132340627	C	T	0.433461	0.317	121	SLC22A4	missense_variant	Inflammatory bowel disease and other gastroenteritis and colitis	Inflammatory bowel disease	299	all	0.1026	0.014	12.59	0.105449	0.0206597	6.47837	0.10016	0.0191	6.8021	0.86	0.046	0	0	0	0	1	NA	NA	NA
5:132340627:C:T	rs1050152	5	132340627	C	T	0.433461	0.317	121	SLC22A4	missense_variant	Regional enteritis	Crohn disease (strict definition, all UC cases excluded)	299	all	0.1619	0.0281	8.07	0.148769	0.0330149	5.18027	0.1968	0.05369	3.6076	0.86	0.046	0	0	0	0	1	NA	NA	NA
5:132340627:C:T	rs1050152	5	132340627	C	T	0.433461	0.319	121	SLC22A4	missense_variant	Asthma	Childhood asthma (age<16)	19	all	-0.0463	0.0084	7.46	-0.0406214	0.00879283	5.41562	-0.10525	0.02826	3.7071	0.86	0.046	0	0	0	0	1	NA	NA	NA
5:132660272:A:G	rs20541	5	132660272	A	G	0.179521	0.37	121	IL13	missense_variant	Asthma	Asthma	19	all	-0.0861	0.0079	27.24	-0.0891137	0.011154	14.8678	-0.08306	0.01105	13.2475	0.72	0	0	0	0	0	0	risk_factor	NA	NA
5:132660272:A:G	rs20541	5	132660272	A	G	0.179521	0.368	121	IL13	missense_variant	Asthma	Childhood asthma (age<16)	19	all	-0.0948	0.0103	19.39	-0.0891137	0.011154	14.8678	-0.12825	0.02713	5.6417	0.72	0	0	0	0	0	0	risk_factor	NA	NA
5:132660272:A:G	rs20541	5	132660272	A	G	0.179521	0.368	121	IL13	missense_variant	Enteropathic arthropathies	Psoriatic and enteropathic arthropathies	362	all	0.1671	0.0291	8.01	0.238218	0.068136	3.32614	0.15118	0.03223	5.5649	0.72	0	0	0	0	0	1	NA	NA	NA
5:132660272:A:G	rs20541	5	132660272	A	G	0.179521	0.368	121	IL13	missense_variant	Psoriatic arthropathy	Psoriatic arthropathies	362	all	0.1698	0.031	7.37	0.218585	0.0669429	2.96111	0.15645	0.03496	5.1169	0.72	0	0	0	0	0	1	NA	NA	NA
5:132706454:C:T	rs3798130	5	132706454	C	T	0.132628	0.336	121	KIF3A	missense_variant	Asthma	Childhood asthma (age<16)	19	all	0.0646	0.0116	7.65	0.0542483	0.0127139	4.70281	0.11407	0.02772	4.4121	0.43	0	0	0	0	0	1	NA	NA	NA
5:132747766:G:C	rs803056	5	132747766	G	C	0.0869228	0.206	121	CCNI2	missense_variant	Asthma	Asthma	19	all	0.0754	0.01	13.42	0.0594916	0.0152596	4.01442	0.08719	0.01315	10.4804	0.6	0	0	0	0	0	1	NA	NA	NA
5:138164976:G:A	rs11750814	5	138164976	G	A	0.18608	0.183	430	BRD8	missense_variant	Atrial fibrillation and flutter	Atrial fibrillation and flutter	49	all	-0.0802	0.0111	12.32	-0.0871241	0.0144731	8.75762	-0.07029	0.01724	4.3391	0.98	0.443	1	1	1	0	1	NA	NA	NA
5:138164976:G:A	rs11750814	5	138164976	G	A	0.18608	0.183	430	BRD8	missense_variant	Cardiac dysrhythmias	Cardiac arrhythmias	49	all	-0.0546	0.0084	10.04	-0.0608339	0.0113829	7.04209	-0.0471	0.01255	3.755	0.98	0.443	1	1	1	0	1	NA	NA	NA
5:147828115:T:C	rs17107315	5	147828115	T	C	0.0127414	0.0162	141	SPINK1	missense_variant	Chronic pancreatitis	Chronic pancreatitis	294	all	1.1562	0.1122	24.16	0.847961	0.194543	4.88335	1.30995	0.13739	20.8222	0.23	0.005	1	1	1	1	0	Conflicting_interpretations_of_pathogenicity,_association,_risk_factor	NA	NA
5:147828115:T:C	rs17107315	5	147828115	T	C	0.0127414	0.0162	141	SPINK1	missense_variant	Acute pancreatitis	Acute pancreatitis	294	all	0.6889	0.0788	17.64	0.306056	0.120446	1.95653	0.97566	0.10423	20.1028	0.23	0.005	1	1	1	1	1	NA	1	1
5:157052498:A:G	rs1553316	5	157052498	A	G	0.161218	0.153	984	HAVCR1	missense_variant	Disorders of lipoprotein metabolism and other lipidemias	Disorders of lipoprotein metabolism and other lipidaemias	123	all	0.0483	0.0087	7.5	0.0457853	0.0104396	4.93709	0.05403	0.01589	3.1717	0.77	0	1	0	1	1	1	NA	NA	NA
5:169588475:G:A	rs116483731	5	169588475	G	A	0.00808525	0.0297	264	SPDL1	missense_variant	Post-inflammatory pulmonary fibrosis	Idiopathic pulmonary fibrosis	270	all	0.9702	0.1152	16.43	0.586959	0.231505	1.94955	1.09636	0.13283	15.8135	0.86	0.157	1	1	1	1	1	NA	0	0
5:169588475:G:A	rs116483731	5	169588475	G	A	0.00808525	0.0297	264	SPDL1	missense_variant	Other interstitial pulmonary diseases	Interstitial lung disease	270	all	0.6427	0.0812	14.62	0.60587	0.174746	3.279	0.65285	0.09164	11.9792	0.86	0.157	1	1	1	1	1	NA	0	0
5:169588475:G:A	rs116483731	5	169588475	G	A	0.00808525	0.0299	264	SPDL1	missense_variant	Other interstitial pulmonary diseases	Other interstitial pulmonary diseases	270	all	0.6363	0.0809	14.44	0.60587	0.174746	3.279	0.64461	0.09124	11.7935	0.86	0.157	1	1	1	1	1	NA	1	1
5:169588475:G:A	rs116483731	5	169588475	G	A	0.00808525	0.0299	264	SPDL1	missense_variant	Other non-epithelial cancer of skin	Other malignant neoplasms of skin (=non-melanoma skin cancer)	41	all	-0.2277	0.0355	9.87	-0.144588	0.0701849	1.40463	-0.25626	0.04111	9.3422	0.86	0.157	1	1	1	1	1	NA	1	1
5:177386231:GGTCCCCAAGCTGCGCCAGGCT:G	rs1460573878	5	177386231	GGTCCCCAAGCTGCGCCAGGCT	G	0.0261266	0.0277	810	SLC34A1	inframe_deletion	Calculus of kidney and ureter	Calculus of kidney and ureter	416	all	0.2427	0.0412	8.4	0.260663	0.0573239	5.26469	0.22334	0.05936	3.7737	NA	NA	1	1	0	1	1	NA	NA	NA
5:177386231:GGTCCCCAAGCTGCGCCAGGCT:G	rs1460573878	5	177386231	GGTCCCCAAGCTGCGCCAGGCT	G	0.0261266	0.0277	810	SLC34A1	inframe_deletion	Urinary calculus	Urolithiasis	416	all	0.2196	0.0379	8.17	0.213016	0.0505229	4.6048	0.22802	0.05726	4.1655	NA	NA	1	1	0	1	1	NA	NA	NA
6:7231610:G:A	rs9379084	6	7231610	G	A	0.116982	0.114	195	RREB1	missense_variant	Type 2 diabetes mellitus	Type 2 diabetes, strict (exclude DM1)	118	all	-0.1063	0.0114	19.95	-0.124186	0.0163115	13.5735	-0.08917	0.01593	7.6653	1	0.933	0	1	0	0	1	NA	NA	NA
6:7231610:G:A	rs9379084	6	7231610	G	A	0.116982	0.114	195	RREB1	missense_variant	Inguinal hernia	Inguinal hernia	314	all	-0.0826	0.0131	9.57	-0.0974631	0.0181736	7.08671	-0.06668	0.01886	3.3918	1	0.933	1	1	1	1	1	NA	1	1
6:17675015:T:C	rs2228375	6	17675015	T	C	0.313783	0.396	671	NUP153	missense_variant	Cholelithiasis and cholecystitis	Cholelithiasis, broad definition with cholecystitis	89	all	0.0506	0.0081	9.4	0.0479353	0.0118141	4.30444	0.05286	0.01108	5.7365	0	0	1	1	1	1	1	NA	1	1
6:17675015:T:C	rs2228375	6	17675015	T	C	0.313783	0.396	671	NUP153	missense_variant	Cholelithiasis	Cholelithiasis	89	all	0.051	0.0083	9.06	0.0473814	0.0123704	3.89271	0.05408	0.01126	5.8026	0	0	1	1	1	1	1	NA	1	1
6:25812922:G:A	rs1165196	6	25812922	G	A	0.431778	0.373	5	SLC17A1	missense_variant	Gout	Gout	386	all	0.1282	0.0162	14.57	0.147489	0.0223844	10.3535	0.10695	0.02355	5.2532	0.67	0.001	0	0	0	0	1	NA	NA	NA
6:26090951:C:G	rs1799945	6	26090951	C	G	0.150887	0.11	5	HFE	missense_variant	Hypertension	Hypertension	118	all	0.0552	0.0069	14.93	0.0418638	0.00802337	6.74201	0.09286	0.01348	11.2418	0.26	0.232	0	0	0	0	1	NA	NA	NA
6:26090951:C:G	rs1799945	6	26090951	C	G	0.150887	0.11	5	HFE	missense_variant	Essential hypertension	Hypertension, essential	118	all	0.0555	0.007	14.61	0.0423408	0.00802946	6.87265	0.09797	0.01441	10.9809	0.26	0.232	0	0	0	0	1	NA	NA	NA
6:26092913:G:A	rs1800562	6	26092913	G	A	0.0788643	0.0371	5	HFE	missense_variant	Disorders of iron metabolism	Disorders of iron metabolism	129	all	2.206	0.055	350.53	2.09736	0.0559648	610.718	5.41526	0.30414	70.1908	1	0.759	1	0	1	0	0	Conflicting_interpretations_of_pathogenicity,_other,_risk_factor	NA	NA
6:26092913:G:A	rs1800562	6	26092913	G	A	0.0788643	0.0371	5	HFE	missense_variant	Disorders of mineral metabolism	Disorders of mineral metabolism	129	all	1.2352	0.0315	335.6	1.2125	0.0324649	304.562	1.60003	0.13013	34.017	1	0.759	1	0	1	0	1	NA	NA	NA
6:26092913:G:A	rs1800562	6	26092913	G	A	0.0788643	0.0369	5	HFE	missense_variant	Osteoarthritis of hip	Coxarthrosis,	370	all	0.1251	0.0192	10.15	0.122748	0.0221777	7.50634	0.13226	0.03831	3.2546	1	0.759	0	1	0	1	1	NA	NA	NA
6:26370429:A:G	rs9358936	6	26370429	A	G	0.13371	0.0899	5	BTN3A2	missense_variant	Hyperplasia of prostate	Hyperplasia of prostate	440	males	-0.1236	0.0156	14.63	-0.14255	0.0198655	12.1432	-0.0931	0.02523	3.6489	0	0	1	1	1	1	1	NA	1	1
6:26392287:G:C	rs2072803	6	26392287	G	C	0.135392	0.0949	5	BTN2A2	missense_variant	Osteoarthritis of knee	Gonarthrosis	367	all	0.0625	0.0112	7.63	0.061181	0.0140028	4.90414	0.06477	0.0186	3.3049	NA	NA	1	0	1	0	1	NA	NA	NA
6:26463347:G:T	rs13195402	6	26463347	G	T	0.110821	0.0505	5	BTN2A1	missense_variant	Diaphragmatic hernia	Diaphragmatic hernia	303	all	-0.0777	0.013	8.7	-0.0733422	0.0136377	7.12291	-0.11726	0.04132	2.3423	1	1	1	1	1	1	1	NA	1	1
6:28088868:T:G	rs35027728	6	28088868	T	G	0.0170628	0.0403	5	ZNF165	missense_variant	Sacroiliitis NEC	Sacroiliitis, not elsewhere classified	402	all	1.1746	0.1393	16.47	1.15774	0.466692	1.88235	1.17626	0.14597	15.1109	0.26	0.026	1	0	1	0	1	NA	NA	NA
6:28301047:A:G	rs33932084	6	28301047	A	G	0.117656	0.0514	5	PGBD1	missense_variant	Abdominal hernia	Hernia	303	all	-0.0737	0.0095	14.05	-0.0723009	0.0106273	10.9904	-0.07931	0.02125	3.7218	0.61	0.001	1	1	1	1	1	NA	1	1
6:28301047:A:G	rs33932084	6	28301047	A	G	0.117656	0.0515	5	PGBD1	missense_variant	Inguinal hernia	Inguinal hernia	314	all	-0.1008	0.0151	10.64	-0.104345	0.0181693	8.03127	-0.09285	0.02696	3.2419	0.61	0.001	1	1	1	1	1	NA	1	1
6:28398374:A:G	rs2232423	6	28398374	A	G	0.117035	0.0511	5	ZSCAN12	missense_variant	Depression	Depression	598	all	-0.0735	0.0088	16.17	-0.0707944	0.00951423	13	-0.08955	0.02319	3.9483	0.44	0	0	0	0	1	1	NA	NA	NA
6:29112567:G:A	rs3749977	6	29112567	G	A	0.219188	0.28	5	OR2J3	missense_variant	Hypercholesterolemia	Pure hypercholesterolaemia	123	all	0.0441	0.008	7.39	0.0408802	0.0094596	4.80985	0.0523	0.01521	3.2337	0.52	0.003	0	0	1	0	1	NA	NA	NA
6:29942886:G:A	rs707910	6	29942886	G	A	0.195956	0.09316	5	HLA-A	missense_variant	Varicose veins of lower extremity	Varicose veins	266	all	-0.1019	0.0149	11.15	-0.0943168	0.0172732	7.32296	-0.1236	0.0292	4.62856	0.95	0	1	1	1	1	1	NA	1	1
6:30892536:A:T	rs143367160	6	30892536	A	T	0.00461669	0.0161	5	DDR1	missense_variant	Otitis externa	Otitis externa	225	all	0.6217	0.097	9.83	0.91904	0.439125	1.43939	0.60648	0.09951	8.9598	0.87	0.038	1	1	1	1	1	NA	1	1
6:30894646:C:T	rs1264319	6	30894646	C	T	0.221245	0.15	5	DDR1	missense_variant	Internal derangement of knee	Internal derangement of knee	367	all	0.0574	0.0101	7.87	0.0610527	0.0136953	5.08218	0.05301	0.01497	3.4011	NA	NA	0	0	0	0	1	NA	NA	NA
6:30925350:G:A	rs9394021	6	30925350	G	A	0.155075	0.251	5	VARS2	missense_variant	Other inflammatory spondylopathies	Spondylarthritis	402	all	0.4115	0.0247	61.68	0.0976611	0.0477879	1.38733	0.52559	0.02882	73.5817	0.99	0.96	0	0	1	0	1	NA	NA	NA
6:31112217:C:T	rs2233976	6	31112217	C	T	0.0706912	0.156	5	C6orf15	missense_variant	Thyroiditis	Thyroiditis	136	all	0.626	0.0579	26.5	0.393973	0.154031	1.97736	0.66418	0.06251	25.6404	0.89	0.324	1	0	0	0	1	NA	NA	NA
6:31144960:C:A	rs130079	6	31144960	C	A	0.259339	0.153	5	CCHCR1	missense_variant	Abdominal and pelvic pain	Abdominal and pelvic pain	496	all	0.0404	0.0068	8.52	0.0431283	0.00922283	5.53438	0.03705	0.01009	3.6174	0.96	0.063	1	1	1	1	1	NA	1	1
6:31154538:G:C	rs130066	6	31154538	G	C	0.457971	0.377	5	CCHCR1	missense_variant	Type 2 diabetes mellitus	Type 2 diabetes, strict (exclude DM1)	118	all	0.0476	0.0073	10.28	0.0573644	0.0102437	7.66884	0.0378	0.01028	3.6304	0.86	0.006	0	0	0	1	1	NA	NA	NA
6:31154723:G:A	rs130065	6	31154723	G	A	0.243739	0.152	5	CCHCR1	missense_variant	Cholangitis	Cholangitis (primary sclerosing, PSC)	297	all	0.2859	0.046	9.29	0.12686	0.0642683	1.31523	0.45307	0.06588	11.2151	1	0.017	0	0	1	0	1	NA	NA	NA
6:31410648:A:G	rs1051786	6	31410648	A	G	0.253651	0.341	5	MICA	missense_variant	Chronic airway obstruction	Chronic lower respiratory diseases	91	all	-0.0538	0.0077	11.48	-0.0294701	0.01454	1.36978	-0.06336	0.00912	11.4231	0.87	0.042	1	1	0	1	1	NA	NA	NA
6:31505769:A:G	rs3131639	6	31505769	A	G	0.23609	0.312	5	MICB	missense_variant	Pain in throat and chest	Pain in throat and chest	533	all	0.0417	0.0071	8.45	0.0396805	0.00956375	4.47645	0.04407	0.01046	4.6	0.56	0.003	1	1	1	1	1	NA	1	1
6:31506180:C:G	rs3134900	6	31506180	C	G	0.145234	0.0966	5	MICB	missense_variant	Other anaemias	Other anaemias	96	all	0.0919	0.0148	9.31	0.0998686	0.0172451	8.15542	0.0699	0.02855	1.8427	0.91	0.987	1	1	1	1	1	NA	0	0
6:31509904:A:G	rs1065076	6	31509904	A	G	0.271076	0.322	5	MICB	missense_variant	Cataract	Disorders of lens	193	all	0.0478	0.0075	9.73	0.0411416	0.0105971	3.98526	0.05439	0.0106	6.5428	1	0	1	1	1	1	1	NA	1	1
6:31509904:A:G	rs1065076	6	31509904	A	G	0.271076	0.322	5	MICB	missense_variant	Other cataract	Other cataract	193	all	0.0551	0.01	7.41	0.032931	0.012505	2.07301	0.09504	0.01678	7.8329	1	0	1	1	1	1	1	NA	1	1
6:31529148:G:A	rs3093983	6	31529148	G	A	0.198505	0.179	5	MCCD1	missense_variant	Disorders of lipoprotein metabolism and other lipidemias	Disorders of lipoprotein metabolism and other lipidaemias	123	all	0.0483	0.0081	8.65	0.0501753	0.00962444	6.73168	0.04385	0.01485	2.5017	0.95	0.029	0	0	1	0	1	NA	NA	NA
6:31633567:T:C	rs2272593	6	31633567	T	C	0.281534	0.201	5	PRRC2A	missense_variant	Ischemic Heart Disease	Ischemic heart diseases	238	all	0.0538	0.0074	12.46	0.0569066	0.00916152	9.27996	0.048	0.01253	3.8945	0.18	0	0	1	1	1	1	NA	NA	NA
6:31633567:T:C	rs2272593	6	31633567	T	C	0.281534	0.201	5	PRRC2A	missense_variant	Angina pectoris	Angina pectoris	238	all	0.0667	0.0094	11.96	0.070438	0.011749	8.69211	0.06027	0.01557	3.9635	0.18	0	0	1	1	1	1	NA	NA	NA
6:31635190:G:A	rs1046089	6	31635190	G	A	0.358893	0.475	5	PRRC2A	missense_variant	Other and unspecified types of non-Hodgkin lymphoma	Other and unspecified types of non-Hodgkin lymphoma	87	all	0.1773	0.0322	7.42	0.152626	0.0392791	3.99123	0.22807	0.05639	4.2801	0.94	0.513	0	0	1	1	1	NA	NA	NA
6:31765689:T:C	rs3101017	6	31765689	T	C	0.134529	0.0918	5	VWA7	missense_variant	Sicca syndrome	Sicca syndrome [Sjogren's]	404	all	0.7524	0.0495	51.44	0.536593	0.0723116	12.9332	0.9427	0.06791	43.0852	0.71	0.006	1	0	1	0	1	NA	NA	NA
6:31765689:T:C	rs3101017	6	31765689	T	C	0.134529	0.0915	5	VWA7	missense_variant	Systemic lupus erythematosus	Systemic lupus erythematosus	355	all	0.7164	0.0563	36.37	0.578489	0.0671529	17.1534	1.04246	0.10325	23.242	0.71	0.006	0	0	1	0	1	NA	NA	NA
6:31765689:T:C	rs3101017	6	31765689	T	C	0.134529	0.0921	5	VWA7	missense_variant	Postprocedural endocrine and metabolic comp and disorders, NEC	Postprocedural endocrine and metabolic disorders, not elsewhere classified	119	all	0.3159	0.0387	15.47	0.208467	0.0502118	4.48157	0.47356	0.06082	14.1607	0.71	0.006	1	1	1	1	1	NA	1	1
6:31810169:C:T	rs2075800	6	31810169	C	T	0.305231	0.297	5	HSPA1L	missense_variant	Haemoptysis	Haemorrhage from respiratory passages	517	all	0.0919	0.0146	9.53	0.0911305	0.0218965	4.50082	0.09251	0.01955	5.6537	0.98	0.887	1	1	1	1	1	NA	1	1
6:31878964:C:A	rs2075798	6	31878964	C	A	0.063931	0.157	5	SLC44A4	missense_variant	Other deficiency anaemia	Nutritional anaemias	95	all	-0.1285	0.0204	9.49	-0.199109	0.0795001	1.91144	-0.12348	0.02114	8.2825	0.81	0.003	1	1	1	1	1	NA	1	1
6:31946403:G:A	rs641153	6	31946403	G	A	0.0967697	0.0642	5	CFB	missense_variant	Other retinal disorders	Other retinal disorders	206	all	-0.212	0.0221	20.99	-0.146815	0.0374434	4.05459	-0.24715	0.02747	18.6329	0.36	0	0	0	0	0	0	Benign/Likely_benign	NA	NA
6:31946403:G:A	rs641153	6	31946403	G	A	0.0967697	0.0646	5	CFB	missense_variant	Degeneration of macula and posterior pole of retina	Degeneration of macula and posterior pole	206	all	-0.2188	0.0279	14.31	-0.209314	0.0458926	5.29308	-0.22438	0.03522	9.7274	0.36	0	0	0	0	0	0	Benign/Likely_benign	NA	NA
6:31947837:G:A	rs4151651	6	31947837	G	A	0.0392667	0.0321	5	CFB	missense_variant	Inflammatory bowel disease and other gastroenteritis and colitis	Inflammatory bowel disease	299	all	0.3725	0.038	21.95	0.442001	0.045966	21.164	0.2223	0.0676	2.99568	0	0	0	0	0	1	1	NA	NA	NA
6:31970635:G:T	rs17207867	6	31970635	G	T	0.0782675	0.055	5	DXO	missense_variant	Psoriasis	Psoriasis	362	all	0.8431	0.03	173	0.810956	0.0392446	94.1375	0.88831	0.04655	80.4621	0.72	0.062	0	0	1	0	1	NA	NA	NA
6:31970635:G:T	rs17207867	6	31970635	G	T	0.0782675	0.056	5	DXO	missense_variant	Psoriatic arthropathy	Psoriatic arthropathies	362	all	0.7673	0.0522	48.12	0.771338	0.0717482	26.2302	0.76266	0.07619	22.8614	0.72	0.062	0	0	1	0	1	NA	NA	NA
6:31970635:G:T	rs17207867	6	31970635	G	T	0.0782675	0.0558	5	DXO	missense_variant	Enteropathic arthropathies	Psoriatic and enteropathic arthropathies	362	all	0.7165	0.051	44.13	0.748977	0.0734834	23.6691	0.68633	0.0708	21.4968	0.72	0.062	0	0	1	0	1	NA	NA	NA
6:32053637:C:T	rs61745355	6	32053637	C	T	0.0221683	0.119	5	TNXB	missense_variant	Nodular lymphoma	Follicular lymphoma	76	all	0.7954	0.0837	20.69	0.758542	0.16968	5.10754	0.80727	0.09623	16.308	1	0.839	1	1	1	0	1	NA	NA	NA
6:32056618:C:T	rs10947230	6	32056618	C	T	0.0595625	0.148	5	TNXB	missense_variant	Lichen planus	Lichen planus	352	all	0.6029	0.0415	47.11	0.527792	0.102316	6.60381	0.61765	0.04539	41.4402	0.97	0.999	1	1	1	1	1	NA	1	1
6:32096949:T:C	rs1150752	6	32096949	T	C	0.13291	0.0924	5	TNXB	missense_variant	Chronic hepatitis, not elsewhere classified	Chronic hepatitis, not elsewhere classified	301	all	0.606	0.0872	11.43	0.525493	0.143105	3.61873	0.65353	0.11002	8.5449	0.63	0.003	1	1	1	1	1	NA	1	1
6:32096949:T:C	rs1150752	6	32096949	T	C	0.13291	0.091	5	TNXB	missense_variant	Atherosclerosis of the extremities	Peripheral atherosclerosis	109	all	0.1953	0.0286	11.06	0.15451	0.0669506	1.6776	0.20436	0.03164	9.9742	0.63	0.003	1	1	1	1	1	NA	1	1
6:32096949:T:C	rs1150752	6	32096949	T	C	0.13291	0.0924	5	TNXB	missense_variant	Atherosclerosis	Atherosclerosis, excluding cerebral, coronary and PAD	109	all	0.1666	0.026	9.8	0.126693	0.0534136	1.75212	0.17901	0.02983	8.7083	0.63	0.003	1	1	1	1	1	NA	1	1
6:32096949:T:C	rs1150752	6	32096949	T	C	0.13291	0.0924	5	TNXB	missense_variant	Other inflammatory liver diseases	Other inflammatory liver diseases	324	all	0.2872	0.0495	8.18	0.276454	0.0670262	4.43011	0.30017	0.07346	4.3581	0.63	0.003	0	0	1	0	1	NA	NA	NA
6:32154609:C:G	rs3134604	6	32154609	C	G	0.142481	0.108	5	PPT2	missense_variant	Other demyelinating diseases of central nervous system	Other demyelinating diseases of the central nervous system	181	all	-0.554	0.07	14.59	-0.496866	0.101591	5.99828	-0.60564	0.09666	9.4298	0.38	0	1	0	1	0	1	NA	NA	NA
6:32222613:T:G	rs915894	6	32222613	T	G	0.396632	0.319	5	NOTCH4	missense_variant	Other disorders of pancreatic internal secretion	Other disorders of glucose regulation and pancreatic internal secretion	121	all	0.3315	0.0282	31.08	0.189962	0.0410725	5.42654	0.45837	0.0389	31.3153	0.5	0	0	0	0	0	1	NA	NA	NA
6:32293475:T:G	rs7775397	6	32293475	T	G	0.132019	0.0961	5	TSBP1	missense_variant	Graves' disease	Thyrotoxicosis with diffuse goitre	137	all	0.8365	0.0415	89.44	0.760829	0.073597	24.3229	0.87193	0.05033	66.4992	0.98	0.604	1	0	0	0	1	NA	NA	NA
6:32293475:T:G	rs7775397	6	32293475	T	G	0.132019	0.0971	5	TSBP1	missense_variant	Bullous dermatoses	Bullous disorders	338	all	1.0644	0.077	42.77	0.508276	0.14325	3.41125	1.29016	0.09126	44.6535	0.98	0.604	1	1	1	1	1	NA	1	1
6:32293475:T:G	rs7775397	6	32293475	T	G	0.132019	0.0973	5	TSBP1	missense_variant	Exophthalmos	Disorders of lacrimal system and orbit in diseases classified elsewhere	137	all	0.9166	0.0946	21.49	0.740585	0.139609	6.94745	1.06581	0.12855	15.9497	0.98	0.604	1	0	0	0	1	NA	NA	NA
6:32293475:T:G	rs7775397	6	32293475	T	G	0.132019	0.0973	5	TSBP1	missense_variant	Disorders of orbit	Disorders of orbit	211	all	0.5361	0.073	12.69	0.257831	0.116152	1.57782	0.7175	0.0938	13.6944	0.98	0.604	0	0	1	0	1	NA	NA	NA
6:32293475:T:G	rs7775397	6	32293475	T	G	0.132019	0.097	5	TSBP1	missense_variant	Adrenal hypofunction	Adrenocortical insufficiency	111	all	0.4678	0.0685	11.08	0.440487	0.0888143	6.15105	0.50788	0.1075	5.6365	0.98	0.604	1	0	1	0	1	NA	NA	NA
6:32293475:T:G	rs7775397	6	32293475	T	G	0.132019	0.097	5	TSBP1	missense_variant	Other disorders of adrenal gland	Other disorders of adrenal gland	111	all	0.3302	0.0599	7.46	0.36324	0.0791048	5.35727	0.28595	0.09155	2.7475	0.98	0.604	1	0	1	0	1	NA	NA	NA
6:32335915:T:A	rs1265754	6	32335915	T	A	0.131437	0.0945	5	TSBP1	missense_variant	Intestinal malabsorption (non-celiac)	Intestinal malabsorption	317	all	1.2605	0.0323	332.7	1.27719	0.0340797	426.164	1.1146	0.10083	27.681	1	0.036	1	0	1	0	1	NA	NA	NA
6:32335915:T:A	rs1265754	6	32335915	T	A	0.131437	0.097	5	TSBP1	missense_variant	Thyrotoxicosis with or without goitre	Thyrotoxicosis	137	all	0.5381	0.0269	88.47	0.47397	0.0399927	31.6745	0.59097	0.03629	58.8895	1	0.036	1	0	0	0	1	NA	NA	NA
6:32335915:T:A	rs1265754	6	32335915	T	A	0.131437	0.0969	5	TSBP1	missense_variant	Nephrotic syndrome	Nephrotic syndrome	437	all	0.5852	0.0801	12.56	0.63111	0.122952	6.54491	0.55134	0.10556	6.7539	1	0.036	0	1	1	1	1	NA	NA	NA
6:32335915:T:A	rs1265754	6	32335915	T	A	0.131437	0.0961	5	TSBP1	missense_variant	Hallux valgus (Bunion)	Hallux valgus (acquired)	388	all	-0.1322	0.0194	11.07	-0.132947	0.0261996	6.41031	-0.1314	0.02876	5.3103	1	0.036	1	1	1	1	1	NA	1	1
6:32335915:T:A	rs1265754	6	32335915	T	A	0.131437	0.097	5	TSBP1	missense_variant	Chronic kidney disease (CKD)	Chronic kidney disease	413	all	0.1172	0.0204	8.06	0.105844	0.0250203	4.63194	0.1396	0.03509	4.159	1	0.036	1	1	1	1	1	NA	0	0
6:32393985:G:A	rs35624343	6	32393985	G	A	0.146636	0.25	5	BTNL2	missense_variant	Asthma	Asthma	19	all	-0.0891	0.0088	23.44	-0.0892559	0.0125023	12.0273	-0.08894	0.01235	12.2157	0.63	0	0	0	0	0	1	NA	NA	NA
6:32393985:G:A	rs35624343	6	32393985	G	A	0.147015	0.25	5	BTNL2	missense_variant	Dysplasia of cervix uteri	Dysplasia of cervix uteri	422	females	-0.1597	0.022	12.41	-0.113918	0.0524095	1.52674	-0.16951	0.02424	11.5692	0.63	0	1	1	1	1	1	NA	1	1
6:32393985:G:A	rs35624343	6	32393985	G	A	0.146636	0.25	5	BTNL2	missense_variant	Other and unspecified dermatitis	Other and unspecified dermatitis	342	all	-0.0982	0.0146	10.7	-0.114879	0.0457133	1.9219	-0.09631	0.01546	9.3279	0.63	0	1	0	0	0	1	NA	NA	NA
6:32394968:G:A	rs28362678	6	32394968	G	A	0.147705	0.251	5	BTNL2	missense_variant	Other vitamin B12 deficiency anaemia	Vitamin B12 deficiency anaemia	95	all	-0.2598	0.0326	14.83	-0.283161	0.0647045	4.91808	-0.25193	0.03769	10.6332	0	0	1	1	1	1	1	NA	1	1
6:32394968:G:A	rs28362678	6	32394968	G	A	0.147705	0.25	5	BTNL2	missense_variant	Other non-epithelial cancer of skin	Other malignant neoplasms of skin (=non-melanoma skin cancer)	41	all	0.0885	0.0116	13.54	0.119173	0.0171946	11.3784	0.06257	0.01583	4.1116	0	0	1	0	1	1	1	NA	NA	NA
6:32396039:T:C	rs2076530	6	32396039	T	C	0.455098	0.453	5	BTNL2	missense_variant	Sarcoidosis	Sarcoidosis	105	all	-0.3461	0.0262	39.01	-0.399635	0.0570492	11.6076	-0.33177	0.02955	28.5289	0	0	0	0	0	0	1	NA	NA	NA
6:32396039:T:C	rs2076530	6	32396039	T	C	0.455098	0.453	5	BTNL2	missense_variant	Polymyalgia Rheumatica	Polymyalgia rheumatica	398	all	0.2344	0.0243	21.26	0.22256	0.0355018	9.43955	0.24485	0.03338	12.6548	0	0	1	0	1	0	1	NA	NA	NA
6:32403058:T:C	rs2076523	6	32403058	T	C	0.367495	0.363	5	BTNL2	missense_variant	Giant cell arteritis	Giant cell arteritis	385	all	0.349	0.0441	14.61	0.335029	0.0628478	7.00975	0.36249	0.06187	8.3311	0	0	0	1	1	1	1	NA	NA	NA
6:32403058:T:C	rs2076523	6	32403058	T	C	0.367495	0.363	5	BTNL2	missense_variant	Diverticulosis and diverticulitis	Diverticular disease of intestine	54	all	0.0408	0.0071	8.03	0.0436423	0.00851121	6.53252	0.03425	0.0129	2.0998	0	0	1	0	1	0	1	NA	NA	NA
6:32403216:C:T	rs115653647	6	32403216	C	T	0.0248705	0.0942	5	BTNL2	missense_variant	Fibrosis and cirrhosis of liver	Fibrosis and cirrhosis of liver	308	all	0.4453	0.0717	9.29	0.567585	0.180146	2.78813	0.42226	0.0781	7.1915	0.99	0.025	0	0	0	0	1	NA	NA	NA
6:32443258:A:C	rs8084	6	32443258	A	C	0.440539	0.491	5	HLA-DRA	splice_acceptor_variant	Rheumatoid arthritis with rheumatoid factor	Seropositive rheumatoid arthritis	400	all	0.5306	0.019	171.14	0.655405	0.0541676	32.974	0.51307	0.02027	140.567	NA	NA	0	0	1	0	1	NA	NA	NA
6:32443258:A:C	rs8084	6	32443258	A	C	0.440539	0.49	5	HLA-DRA	splice_acceptor_variant	Rheumatoid arthritis	Rheumatoid arthritis	400	all	0.344	0.0132	149.51	0.266973	0.0199542	40.0973	0.40365	0.01755	116.27	NA	NA	0	0	1	0	1	NA	NA	NA
6:32443258:A:C	rs8084	6	32443258	A	C	0.440539	0.491	5	HLA-DRA	splice_acceptor_variant	Other rheumatoid arthritis	Adult-onset Still disease	400	all	0.2802	0.015	77.18	0.259114	0.0200408	37.5121	0.30696	0.0226	41.3058	NA	NA	0	0	1	0	1	NA	NA	NA
6:32443258:A:C	rs8084	6	32443258	A	C	0.440539	0.492	5	HLA-DRA	splice_acceptor_variant	Chronic sinusitis	Chronic sinusitis	276	all	0.0979	0.0132	12.91	0.0938676	0.0279177	3.11184	0.09902	0.01498	10.409	NA	NA	1	0	1	0	1	NA	NA	NA
6:32443869:T:G	rs7192	6	32443869	T	G	0.399185	0.477	5	HLA-DRA	missense_variant	Multiple sclerosis	MS-disease / Multiple Sclerosis	597	all	-0.5161	0.0248	95.56	-0.515865	0.0321826	57.0982	-0.51652	0.03887	39.5593	0.74	0	0	0	0	0	1	NA	NA	NA
6:32443869:T:G	rs7192	6	32443869	T	G	0.399185	0.477	5	HLA-DRA	missense_variant	Cutaneous lupus erythematosus	Lupus erythematosus	355	all	-0.4749	0.06	14.63	-0.416065	0.106701	4.01573	-0.50211	0.07249	11.3646	0.74	0	0	0	0	0	1	NA	NA	NA
6:32661978:G:A	rs1130399	6	32661978	G	A	0.175458	0.271	5	HLA-DQB1	missense_variant	Type 1 diabetes with ophthalmic manifestations	Type 1 diabetes with ophthalmic complications	116	all	0.9566	0.0281	253.83	0.751422	0.0653862	29.8397	1.00299	0.03108	227.819	0.97	0.007	0	0	0	0	1	NA	NA	NA
6:32661978:G:A	rs1130399	6	32661978	G	A	0.175458	0.271	5	HLA-DQB1	missense_variant	Type 1 diabetes	Type 1 diabetes, strict (exclude DM2)	116	all	0.7341	0.0221	240.8	0.484992	0.0301972	57.3188	1.02244	0.03249	216.688	0.97	0.007	0	0	0	0	1	NA	NA	NA
6:32661978:G:A	rs1130399	6	32661978	G	A	0.175458	0.269	5	HLA-DQB1	missense_variant	Type 1 diabetes with ketoacidosis	Type 1 diabetes with ketoacidosis	115	all	1.0385	0.0404	144.65	0.741185	0.0886016	16.2224	1.11673	0.04546	132.53	0.97	0.007	0	0	0	0	1	NA	NA	NA
6:32661978:G:A	rs1130399	6	32661978	G	A	0.175458	0.271	5	HLA-DQB1	missense_variant	Nasal polyps	Nasal polyp	276	all	0.2788	0.0204	41.63	0.259459	0.0306601	16.5819	0.29432	0.02743	26.1398	0.97	0.007	1	0	1	0	1	NA	NA	NA
6:32661978:G:A	rs1130399	6	32661978	G	A	0.175458	0.273	5	HLA-DQB1	missense_variant	Type 2 diabetes with neurological manifestations	Diabetic neuropathy	172	all	0.3982	0.0343	30.47	0.273927	0.0655891	4.52849	0.44484	0.0402	27.7297	0.97	0.007	0	0	0	0	1	NA	NA	NA
6:32661978:G:A	rs1130399	6	32661978	G	A	0.175458	0.273	5	HLA-DQB1	missense_variant	Ulcerative colitis	Ulcerative colitis (strict definition, all Crohn cases excluded)	299	all	-0.2125	0.0231	19.46	-0.251242	0.0337078	13.0415	-0.17829	0.03169	7.736	0.97	0.007	0	0	0	0	1	NA	NA	NA
6:32661978:G:A	rs1130399	6	32661978	G	A	0.175458	0.273	5	HLA-DQB1	missense_variant	Other necrotizing vasculopathies	Other necrotizing vasculopathies	385	all	0.2802	0.0385	12.46	0.297769	0.0649499	5.3421	0.27065	0.04784	7.8145	0.97	0.007	0	0	0	1	1	NA	NA	NA
6:32661978:G:A	rs1130399	6	32661978	G	A	0.175458	0.273	5	HLA-DQB1	missense_variant	Acute sinusitis	Acute sinusitis	288	all	0.0814	0.0147	7.54	0.270076	0.131312	1.40111	0.07904	0.01477	7.0578	0.97	0.007	1	1	1	1	1	NA	1	1
6:32662032:C:T	rs701564	6	32662032	C	T	0.181542	0.11	5	HLA-DQB1	missense_variant	Asthma	Childhood asthma (age<16)	19	all	0.1005	0.0107	20.1	0.0971406	0.0110997	17.6771	0.14885	0.04225	3.3698	0.87	0.011	0	0	0	0	1	NA	NA	NA
6:32816899:C:T	rs2071554	6	32816899	C	T	0.0376794	0.0664	5	HLA-DOB	missense_variant	Nephritis and nephropathy in diseases classified elsewhere	Glomerular disorders in diseases classified elsewhere	117	all	0.645	0.0637	23.4	0.393851	0.187206	1.45109	0.67779	0.06769	22.8718	0.96	0.194	0	1	0	0	1	NA	NA	NA
6:33416696:C:T	rs41267649	6	33416696	C	T	0.0261244	0.0388	5	CUTA	missense_variant	Nephritis; nephrosis; renal sclerosis	Glomerular diseases	418	all	0.3571	0.0549	10.1	0.251693	0.111873	1.61153	0.39052	0.06304	9.2352	0.82	0.001	1	1	1	1	1	NA	1	1
6:34757878:G:GTCA	rs34594913	6	34757878	G	GTCA	0.325202	0.324	597	SNRPC	inframe_insertion	Osteoarthritis of knee	Gonarthrosis	367	all	0.0464	0.0077	8.73	0.0429772	0.0103158	4.50895	0.05082	0.01165	4.89	NA	NA	1	1	1	1	1	NA	1	1
6:34859308:A:T	rs9469913	6	34859308	A	T	0.162055	0.21	597	UHRF1BP1	missense_variant	Hypertension	Hypertension	118	all	0.0403	0.0062	10.03	0.0460095	0.00777441	8.48714	0.03009	0.01037	2.4292	0.91	0.009	0	1	1	1	1	NA	NA	NA
6:34859308:A:T	rs9469913	6	34859308	A	T	0.162055	0.209	597	UHRF1BP1	missense_variant	Essential hypertension	Hypertension, essential	118	all	0.0391	0.0064	9.05	0.0456128	0.0077809	8.34017	0.0257	0.0111	1.6868	0.91	0.009	0	1	1	1	1	NA	NA	NA
6:35509255:A:G	rs2064317	6	35509255	A	G	0.391777	0.396	597	TULP1	missense_variant	Contracture of palmar fascia [Dupuytren's disease]	Palmar fascial fibromatosis [Dupuytren]	380	all	0.0966	0.0176	7.38	0.111469	0.0233343	5.74982	0.07689	0.02683	2.3815	0	0	1	1	1	1	1	NA	1	1
6:36677919:A:G	rs2395655	6	36677919	A	G	0.376883	0.365	876	CDKN1A	5_prime_UTR_variant	Stroke	Stroke	595	all	-0.0529	0.0092	7.99	-0.0548875	0.0146753	3.73535	-0.05159	0.01189	4.8447	NA	NA	1	1	1	1	1	NA	0	0
6:36677919:A:G	rs2395655	6	36677919	A	G	0.376883	0.364	876	CDKN1A	5_prime_UTR_variant	Ischemic Heart Disease	Ischemic heart diseases	238	all	-0.0369	0.0066	7.64	-0.0354267	0.0084763	4.5344	-0.03911	0.01051	3.7063	NA	NA	1	1	0	1	1	NA	NA	NA
6:36969871:T:C	rs2140937	6	36969871	T	C	0.0653581	0.054	876	MTCH1	missense_variant	Diverticulosis and diverticulitis	Diverticular disease of intestine	54	all	-0.0818	0.0145	7.78	-0.0783693	0.016928	5.436	-0.09116	0.02801	2.9448	0.96	0.057	1	1	1	1	1	NA	1	1
6:43305866:A:G	rs2242416	6	43305866	A	G	0.389644	0.355	537	CRIP3	missense_variant	Essential hypertension	Hypertension, essential	118	all	-0.0334	0.005	10.66	-0.0284431	0.00590056	5.84385	-0.04615	0.0094	6.0403	NA	NA	1	0	1	0	1	NA	NA	NA
6:43305866:A:G	rs2242416	6	43305866	A	G	0.389644	0.355	537	CRIP3	missense_variant	Hypertension	Hypertension	118	all	-0.0326	0.0049	10.54	-0.0285054	0.00589581	5.87535	-0.04165	0.0088	5.653	NA	NA	1	0	1	0	1	NA	NA	NA
6:73812224:C:T	rs2917862	6	73812224	C	T	0.468423	0.493	756	CD109	missense_variant	Endometriosis	Endometriosis	61	females	0.0796	0.0133	8.72	0.0925433	0.0230726	4.21846	0.07319	0.01619	5.2097	0.83	0.107	1	1	1	1	1	NA	1	1
6:109002316:G:T	rs2273668	6	109002316	G	T	0.1203	0.15	1017	SESN1	missense_variant	Uterine leiomyoma	Leiomyoma of uterus	61	females	-0.0731	0.0133	7.4	-0.0560842	0.0222678	1.9288	-0.08254	0.0166	6.1763	0.97	0.178	1	1	1	1	1	NA	1	1
6:111592059:C:T	rs33980500	6	111592059	C	T	0.0734903	0.0723	275	TRAF3IP2	missense_variant	Psoriasis	Psoriasis	362	all	0.2533	0.0306	15.95	0.2528	0.0486975	6.68004	0.25364	0.03924	9.9928	1	0.996	0	0	0	0	0	Benign	NA	NA
6:111592059:C:T	rs33980500	6	111592059	C	T	0.0734903	0.0723	275	TRAF3IP2	missense_variant	Psoriatic arthropathy	Psoriatic arthropathies	362	all	0.3014	0.0515	8.31	0.34495	0.0843605	4.36326	0.27546	0.06501	4.645	1	0.996	0	0	0	0	0	Benign	NA	NA
6:111592059:C:T	rs33980500	6	111592059	C	T	0.0734903	0.0725	275	TRAF3IP2	missense_variant	Enteropathic arthropathies	Psoriatic and enteropathic arthropathies	362	all	0.2844	0.0489	8.21	0.353111	0.0852079	4.46709	0.2506	0.0598	4.5553	1	0.996	0	0	0	0	0	Benign	NA	NA
6:127450307:T:G	rs3734447	6	127450307	T	G	0.391595	0.401	695	KIAA0408	missense_variant	Diverticulosis and diverticulitis	Diverticular disease of intestine	54	all	0.0436	0.007	9.25	0.0396654	0.00845377	5.56784	0.05246	0.01267	4.4624	0	0	1	1	1	1	1	NA	1	1
6:149400554:G:A	rs237025	6	149400554	G	A	0.482185	0.466	929	SUMO4	missense_variant	Contracture of palmar fascia [Dupuytren's disease]	Palmar fascial fibromatosis [Dupuytren]	380	all	0.0974	0.0173	7.76	0.125693	0.0229422	7.36805	0.06027	0.02628	1.6605	0	0	0	0	0	1	1	NA	NA	NA
6:151615542:G:A	rs6929137	6	151615542	G	A	0.33371	0.198	187	CCDC170	missense_variant	Malignant neoplasm of female breast	Malignant neoplasm of breast	25	females	0.1085	0.0116	20.19	0.102331	0.0147243	11.4367	0.11845	0.01868	9.6457	0.91	0.015	0	0	0	0	1	NA	NA	NA
6:151615542:G:A	rs6929137	6	151615542	G	A	0.33371	0.198	187	CCDC170	missense_variant	Malignant neoplasm of female breast	Malignant neoplasm of breast, HER2-negative	25	females	0.1051	0.0117	18.42	0.102331	0.0147243	11.4367	0.10987	0.01949	7.7636	0.91	0.015	0	0	0	0	1	NA	NA	NA
6:151615542:G:A	rs6929137	6	151615542	G	A	0.33371	0.198	187	CCDC170	missense_variant	Malignant neoplasm of female breast	Malignant neoplasm of breast, HR-positive	25	females	0.1074	0.0125	16.97	0.102331	0.0147243	11.4367	0.12089	0.02394	6.3524	0.91	0.015	0	0	0	0	1	NA	NA	NA
6:151615542:G:A	rs6929137	6	151615542	G	A	0.33371	0.197	187	CCDC170	missense_variant	Malignant neoplasm of female breast	Malignant neoplasm of breast, HR-negative	25	females	0.0978	0.0131	13.06	0.102331	0.0147243	11.4367	0.08055	0.02885	2.2804	0.91	0.015	0	0	0	0	1	NA	NA	NA
6:152344126:C:A	rs4645434	6	152344126	C	A	0.377505	0.461	484	SYNE1	missense_variant	Uterine leiomyoma	Leiomyoma of uterus	61	females	-0.0638	0.0093	11.22	-0.0323819	0.0149594	1.51692	-0.08334	0.01181	11.7765	0.81	0.031	1	1	0	1	1	NA	NA	NA
6:153002574:T:C	rs3818125	6	153002574	T	C	0.304969	0.285	484	MTRF1L	missense_variant	Benign neoplasm of ovary	Benign neoplasm of ovary	69	females	-0.1216	0.022	7.52	-0.14236	0.038541	3.65564	-0.11165	0.02671	4.5359	0	0	1	1	1	1	1	NA	1	1
6:160540105:T:C	rs3798220	6	160540105	T	C	0.0183344	0.0114	45	LPA	missense_variant	Ischemic Heart Disease	Ischemic heart diseases	238	all	0.3855	0.0244	55.36	0.361197	0.0283491	36.4563	0.45553	0.04816	20.5052	0.93	0.978	0	0	0	0	1	NA	NA	NA
6:160540105:T:C	rs3798220	6	160540105	T	C	0.0183344	0.0114	45	LPA	missense_variant	Disorders of lipoprotein metabolism and other lipidemias	Disorders of lipoprotein metabolism and other lipidaemias	123	all	0.3146	0.024	38.67	0.304575	0.0266682	29.4832	0.35669	0.05455	10.2079	0.93	0.978	1	1	0	1	1	NA	NA	NA
6:160540105:T:C	rs3798220	6	160540105	T	C	0.0183344	0.0113	45	LPA	missense_variant	Hypercholesterolemia	Pure hypercholesterolaemia	123	all	0.3235	0.0253	36.59	0.314562	0.0274536	29.6685	0.37495	0.0659	7.896	0.93	0.978	1	1	0	1	1	NA	NA	NA
6:160540105:T:C	rs3798220	6	160540105	T	C	0.0183344	0.0112	45	LPA	missense_variant	Angina pectoris	Angina pectoris	238	all	0.3773	0.0308	33.67	0.350369	0.0358933	21.7829	0.45343	0.06034	13.2444	0.93	0.978	0	0	0	0	1	NA	NA	NA
6:160540105:T:C	rs3798220	6	160540105	T	C	0.0183344	0.0112	45	LPA	missense_variant	Unstable angina (intermediate coronary syndrome)	Unstable angina pectoris	238	all	0.4307	0.0526	15.58	0.395805	0.0651835	8.89895	0.49567	0.08902	7.5898	0.93	0.978	0	0	0	0	1	NA	NA	NA
6:160540105:T:C	rs3798220	6	160540105	T	C	0.0183344	0.0114	45	LPA	missense_variant	Atherosclerosis	Atherosclerosis, excluding cerebral, coronary and PAD	109	all	0.4742	0.0664	12.03	0.587325	0.111566	6.85184	0.41217	0.08264	6.2138	0.93	0.978	1	1	0	1	1	NA	NA	NA
6:160540105:T:C	rs3798220	6	160540105	T	C	0.0183344	0.0112	45	LPA	missense_variant	Atherosclerosis of the extremities	Peripheral atherosclerosis	109	all	0.5225	0.0746	11.6	0.649121	0.137597	5.62213	0.46975	0.08881	6.9113	0.93	0.978	1	1	0	1	1	NA	NA	NA
6:160540105:T:C	rs3798220	6	160540105	T	C	0.0183344	0.0114	45	LPA	missense_variant	Heart valve disorders	Non-rheumatic valve diseases	253	all	0.2683	0.0461	8.23	0.23741	0.0614967	3.94638	0.30777	0.06959	5.0106	0.93	0.978	1	1	0	0	1	NA	NA	NA
7:729707:C:G	rs149980915	7	729707	C	G	0.000338583	0.000947	880	DNAAF5	missense_variant	Arterial embolism and thrombosis	Arterial embolism and thrombosis	240	all	2.4883	0.4357	7.95	2.37062	0.511756	5.44179	2.79815	0.83059	3.1222	0.99	0.079	1	1	1	1	1	NA	1	1
7:2762888:T:C	rs798488	7	2762888	T	C	0.300847	0.358	961	GNA12	start_lost	Inflammatory bowel disease and other gastroenteritis and colitis	Inflammatory bowel disease	299	all	-0.0802	0.0144	7.62	-0.0659664	0.022675	2.44089	-0.08979	0.01859	5.8661	NA	NA	0	0	0	0	1	NA	NA	NA
7:6409865:T:C	rs2303361	7	6409865	T	C	0.241507	0.217	586	DAGLB	missense_variant	Cholelithiasis	Cholelithiasis	89	all	0.0616	0.0094	10.16	0.0508731	0.0133724	3.84715	0.07231	0.01335	7.2107	0.79	0	1	1	1	1	1	NA	1	1
7:6409865:T:C	rs2303361	7	6409865	T	C	0.241507	0.217	586	DAGLB	missense_variant	Cholelithiasis and cholecystitis	Cholelithiasis, broad definition with cholecystitis	89	all	0.0591	0.0092	9.96	0.0489778	0.0127828	3.89502	0.06982	0.01313	6.9768	0.79	0	1	1	1	1	1	NA	1	1
7:12229791:C:G	rs3173615	7	12229791	C	G	0.415291	0.345	590	TMEM106B	missense_variant	Depression	Depression	598	all	0.0344	0.0053	10.12	0.0381113	0.00611907	9.32643	0.02345	0.01047	1.5997	0.39	0.017	0	1	0	1	1	NA	NA	NA
7:12229791:C:G	rs3173615	7	12229791	C	G	0.415291	0.345	590	TMEM106B	missense_variant	Ischemic Heart Disease	Ischemic heart diseases	238	all	0.0414	0.0065	9.68	0.0418578	0.00829407	6.34729	0.04069	0.01053	3.9544	0.39	0.017	0	1	0	1	1	NA	NA	NA
7:12229791:C:G	rs3173615	7	12229791	C	G	0.415291	0.345	590	TMEM106B	missense_variant	Angina pectoris	Angina pectoris	238	all	0.0463	0.0083	7.69	0.0480185	0.0106114	5.21936	0.04357	0.01312	3.0459	0.39	0.017	0	1	0	1	1	NA	NA	NA
7:29092663:A:G	rs117744081	7	29092663	A	G	0.0319757	0.0341	231	CPVL	missense_variant	Other non-epithelial cancer of skin	Other malignant neoplasms of skin (=non-melanoma skin cancer)	41	all	-0.2374	0.0271	17.77	-0.249999	0.0381537	10.2471	-0.22463	0.03836	8.3232	1	0.968	0	1	0	1	1	NA	NA	NA
7:37850665:G:A	rs2722372	7	37850665	G	A	0.249901	0.237	146	NME8	missense_variant	Contracture of palmar fascia [Dupuytren's disease]	Palmar fascial fibromatosis [Dupuytren]	380	all	-0.1388	0.0204	11.03	-0.142136	0.0269984	6.85236	-0.13433	0.03098	4.8387	0	0	1	1	1	1	1	NA	1	1
7:37920660:AAGGCAGTGGCAGC:A	rs748804776	7	37920660	AAGGCAGTGGCAGC	A	0.358365	0.335	146	EPDR1	5_prime_UTR_variant	Contracture of palmar fascia [Dupuytren's disease]	Palmar fascial fibromatosis [Dupuytren]	380	all	-0.1863	0.0183	23.65	-0.204711	0.0242816	16.464	-0.16222	0.02781	8.2645	NA	NA	0	0	0	0	1	NA	NA	NA
7:37920660:AAGGCAGTGGCAGC:A	rs748804776	7	37920660	AAGGCAGTGGCAGC	A	0.358365	0.335	146	EPDR1	5_prime_UTR_variant	Fasciitis	Fibroblastic disorders	380	all	-0.1362	0.016	16.86	-0.17524	0.0228051	13.8128	-0.09878	0.02232	5.0189	NA	NA	0	0	0	0	1	NA	NA	NA
7:47442004:G:A	rs11763044	7	47442004	G	A	0.448542	0.394	965	TNS3	missense_variant	Other non-epithelial cancer of skin	Other malignant neoplasms of skin (=non-melanoma skin cancer)	41	all	0.0521	0.0094	7.58	0.0604774	0.0125778	5.81749	0.04165	0.01402	2.5272	NA	NA	0	0	0	0	1	NA	NA	NA
7:73597712:G:A	rs35332062	7	73597712	G	A	0.128108	0.129	229	MLXIPL	missense_variant	Type 2 diabetes mellitus	Type 2 diabetes, strict (exclude DM1)	118	all	0.0633	0.0106	8.7	0.0649551	0.0150983	4.77175	0.06174	0.01476	4.5393	0.87	0.026	1	1	1	1	1	NA	1	1
7:74060495:G:C	rs17855988	7	74060495	G	C	0.0989896	0.0544	229	ELN	missense_variant	Inguinal hernia	Inguinal hernia	314	all	-0.1394	0.0158	18.02	-0.134625	0.0196846	11.0986	-0.14802	0.02635	7.7132	1	0.999	1	1	1	1	1	NA	1	1
7:74060495:G:C	rs17855988	7	74060495	G	C	0.0989896	0.0543	229	ELN	missense_variant	Abdominal hernia	Hernia	303	all	-0.0865	0.0101	17.1	-0.0807597	0.0114756	11.7084	-0.10523	0.02084	6.3539	1	0.999	1	1	1	1	1	NA	1	1
7:74060495:G:C	rs17855988	7	74060495	G	C	0.0989896	0.0543	229	ELN	missense_variant	Diverticulosis and diverticulitis	Diverticular disease of intestine	54	all	-0.0818	0.0125	10.24	-0.0723155	0.013983	6.63451	-0.11936	0.0278	4.7533	1	0.999	1	1	0	1	1	NA	NA	NA
7:87166564:TTGA:T	rs148453627	7	87166564	TTGA	T	0.0386688	0.0667	325	DMTF1	inframe_deletion	Cholelithiasis and cholecystitis	Cholelithiasis, broad definition with cholecystitis	89	all	-0.1405	0.0177	14.61	-0.140418	0.0298374	5.59774	-0.14055	0.02208	9.7095	NA	NA	1	1	1	1	1	NA	1	1
7:87166564:TTGA:T	rs148453627	7	87166564	TTGA	T	0.0386688	0.0667	325	DMTF1	inframe_deletion	Cholelithiasis	Cholelithiasis	89	all	-0.1337	0.0182	12.7	-0.117861	0.0310376	3.83494	-0.14204	0.02246	9.596	NA	NA	1	1	1	1	1	NA	1	1
7:102934552:TGAA:T	rs3832497	7	102934552	TGAA	T	0.172487	0.167	389	LRRC17	inframe_deletion	Diverticulosis and diverticulitis	Diverticular disease of intestine	54	all	-0.0677	0.0091	13.08	-0.0574866	0.0108072	6.98218	-0.0919	0.01666	7.4608	NA	NA	0	1	0	1	1	NA	NA	NA
7:116506020:C:G	rs8940	7	116506020	C	G	0.176721	0.0802	721	CAV2	missense_variant	Glaucoma	Glaucoma	203	all	0.0986	0.0162	8.95	0.0896303	0.0197219	5.25956	0.11729	0.02837	4.449	0.92	0.348	0	0	0	1	1	NA	NA	NA
7:121329715:G:A	rs2908004	7	121329715	G	A	0.442609	0.426	149	WNT16	missense_variant	Fracture at wrist and hand level	Fracture at wrist and hand level	563	all	-0.0851	0.015	7.88	-0.0784925	0.027297	2.39427	-0.08787	0.0179	6.0388	0.72	0	1	0	1	0	1	NA	NA	NA
7:121339035:C:T	rs2707466	7	121339035	C	T	0.445301	0.422	149	WNT16	missense_variant	Fracture of radius and ulna	Fracture of forearm	557	all	-0.1114	0.011	23.39	-0.130125	0.0175501	12.9132	-0.09924	0.0141	11.7136	0.79	0.003	1	1	1	1	1	NA	1	1
7:121339035:C:T	rs2707466	7	121339035	C	T	0.445301	0.422	149	WNT16	missense_variant	Fracture of lower leg, including ankle	Fracture of lower leg, including ankle	558	all	-0.0627	0.011	7.89	-0.0945468	0.0187119	6.36106	-0.0458	0.01365	3.1009	0.79	0.003	1	0	1	0	1	NA	NA	NA
7:127375029:G:A	rs62621812	7	127375029	G	A	0.0217851	0.0428	169	ZNF800	missense_variant	Cataract	Disorders of lens	193	all	0.1884	0.0193	21.82	0.195372	0.0306221	9.75203	0.1838	0.02482	12.8805	0.49	0.014	0	1	0	1	1	NA	NA	NA
7:127375029:G:A	rs62621812	7	127375029	G	A	0.0217851	0.0426	169	ZNF800	missense_variant	Other cataract	Other cataract	193	all	0.2365	0.0267	18.12	0.208216	0.0358599	8.19487	0.27139	0.03989	10.9899	0.49	0.014	0	1	0	1	1	NA	NA	NA
7:127375029:G:A	rs62621812	7	127375029	G	A	0.0217851	0.0427	169	ZNF800	missense_variant	Senile cataract	Senile cataract	193	all	0.179	0.0227	14.5	0.179157	0.0440824	4.31685	0.17896	0.02649	10.8499	0.49	0.014	0	1	0	1	1	NA	NA	NA
7:130023656:C:T	rs11556924	7	130023656	C	T	0.389409	0.326	416	ZC3HC1	missense_variant	Hypertension	Hypertension	118	all	-0.0361	0.005	12.49	-0.0328988	0.0059237	7.55348	-0.0434	0.00902	5.8253	0.99	0.959	1	0	1	0	1	NA	NA	NA
7:130023656:C:T	rs11556924	7	130023656	C	T	0.389409	0.327	416	ZC3HC1	missense_variant	Essential hypertension	Hypertension, essential	118	all	-0.0333	0.005	10.38	-0.0327563	0.00592838	7.48298	-0.03474	0.00963	3.5125	0.99	0.959	1	0	1	0	1	NA	NA	NA
7:134933959:A:G	rs6973420	7	134933959	A	G	0.477213	0.476	480	CALD1	missense_variant	Umbilical hernia	Umbilical hernia	333	all	0.1051	0.0152	11.35	0.0928442	0.0219737	4.62219	0.11641	0.02103	7.5069	0.49	0	1	1	1	1	1	NA	1	1
7:135734133:C:T	rs113477191	7	135734133	C	T	0.0245689	0.0076	480	FAM180A	missense_variant	Diverticulosis and diverticulitis	Diverticular disease of intestine	54	all	0.1446	0.0242	8.63	0.127953	0.0256933	6.19667	0.2774	0.07252	3.8841	1	0.998	1	1	1	1	1	NA	1	1
7:150947340:C:A	rs36210421	7	150947340	C	A	0.0224725	0.0681	768	KCNH2	missense_variant	Hypertension	Hypertension	118	all	-0.0763	0.0127	8.67	-0.0871057	0.0196344	5.03865	-0.06839	0.01674	4.3569	0.81	0.02	1	1	1	1	1	NA	1	1
8:10611723:A:G	rs35602868	8	10611723	A	G	0.446209	0.444	702	RP1L1	missense_variant	Hypertension	Hypertension	118	all	-0.0298	0.0048	9.17	-0.0284206	0.00579688	6.02451	-0.03281	0.0087	3.7879	0.94	0.219	0	0	1	0	1	NA	NA	NA
8:10612558:C:T	rs74990397	8	10612558	C	T	0.488833	0.415	702	RP1L1	missense_variant	Essential hypertension	Hypertension, essential	118	all	-0.0293	0.0049	8.6	-0.0290979	0.00577384	6.33119	-0.02988	0.00938	2.8401	0.12	0.001	0	0	1	0	1	NA	NA	NA
8:11331807:G:C	rs2736269	8	11331807	G	C	0.310804	0.32	702	SLC35G5	missense_variant	Hypertension	Hypertension	118	all	0.0299	0.0052	8.16	0.0294364	0.00623261	5.63371	0.03075	0.00917	3.0963	0.12	0	0	0	1	1	1	NA	NA	NA
8:11331807:G:C	rs2736269	8	11331807	G	C	0.310804	0.321	702	SLC35G5	missense_variant	Essential hypertension	Hypertension, essential	118	all	0.0303	0.0053	8.07	0.0298065	0.00623771	5.75287	0.03145	0.00979	2.8806	0.12	0	0	0	1	1	1	NA	NA	NA
8:17938873:A:G	rs412750	8	17938873	A	G	0.207419	0.185	891	PCM1	missense_variant	Atrial fibrillation and flutter	Atrial fibrillation and flutter	49	all	0.0612	0.0108	7.89	0.071453	0.0137794	6.66664	0.04518	0.0172	2.064	0	0	0	0	0	0	1	NA	NA	NA
8:19962213:C:G	rs328	8	19962213	C	G	0.100735	0.0887	467	LPL	stop_gained	Disorders of lipoprotein metabolism and other lipidemias	Disorders of lipoprotein metabolism and other lipidaemias	123	all	-0.0758	0.0108	11.65	-0.070196	0.0128112	7.36949	-0.08973	0.0201	5.094	NA	NA	0	0	0	0	0	Benign	NA	NA
8:23566156:A:G	rs2942194	8	23566156	A	G	0.282889	0.257	538	SLC25A37	missense_variant	Hyperplasia of prostate	Hyperplasia of prostate	440	males	-0.0736	0.011	10.61	-0.0574394	0.0147428	4.00987	-0.09414	0.01661	7.8397	0	0.003	1	1	1	1	1	NA	1	1
8:25507318:A:T	rs3829009	8	25507318	A	T	0.198581	0.225	134	CDCA2	missense_variant	Inguinal hernia	Inguinal hernia	314	all	0.1057	0.01	25.61	0.0917954	0.0141272	10.0888	0.1195	0.01404	16.7665	0.8	0.014	1	1	1	1	1	NA	1	1
8:25507318:A:T	rs3829009	8	25507318	A	T	0.198581	0.224	134	CDCA2	missense_variant	Abdominal hernia	Hernia	303	all	0.0368	0.0067	7.34	0.0178093	0.008482	1.44662	0.06933	0.01109	9.392	0.8	0.014	1	1	1	1	1	NA	1	1
8:36930961:A:G	rs16885577	8	36930961	A	G	0.132183	0.133	198	KCNU1	missense_variant	Hypertrophy of breast (Gynecomastia)	Hypertrophy of breast	430	females	-0.3493	0.0377	19.74	-0.271452	0.0880845	2.68654	-0.36671	0.04167	17.8654	1	0.991	1	1	1	1	1	NA	0	0
8:36930961:A:G	rs16885577	8	36930961	A	G	0.132183	0.133	198	KCNU1	missense_variant	Malignant neoplasm of female breast	Malignant neoplasm of breast, HER2-negative	25	females	-0.1099	0.0155	11.82	-0.0985059	0.0210929	5.52137	-0.12349	0.02299	7.1057	1	0.991	0	0	1	1	1	NA	NA	NA
8:36930961:A:G	rs16885577	8	36930961	A	G	0.132183	0.133	198	KCNU1	missense_variant	Malignant neoplasm of female breast	Malignant neoplasm of breast	25	females	-0.1026	0.0152	10.81	-0.0985059	0.0210929	5.52137	-0.10706	0.02198	5.9525	1	0.991	0	0	1	1	1	NA	NA	NA
8:36930961:A:G	rs16885577	8	36930961	A	G	0.132183	0.133	198	KCNU1	missense_variant	Malignant neoplasm of female breast	Malignant neoplasm of breast, HR-positive	25	females	-0.1062	0.0169	9.49	-0.0985059	0.0210929	5.52137	-0.12006	0.02821	4.6822	1	0.991	0	0	1	1	1	NA	NA	NA
8:36930961:A:G	rs16885577	8	36930961	A	G	0.132183	0.134	198	KCNU1	missense_variant	Malignant neoplasm of female breast	Malignant neoplasm of breast, HR-negative	25	females	-0.1022	0.0179	7.95	-0.0985059	0.0210929	5.52137	-0.11168	0.03381	3.02	1	0.991	0	0	1	1	1	NA	NA	NA
8:36930961:A:G	rs16885577	8	36930961	A	G	0.132038	0.133	198	KCNU1	missense_variant	Type 2 diabetes mellitus	Type 2 diabetes, strict (exclude DM1)	118	all	0.057	0.0104	7.34	0.0588094	0.0149016	4.10076	0.05529	0.0146	3.8166	1	0.991	0	0	0	1	1	NA	NA	NA
8:76704284:G:C	rs56261025	8	76704284	G	C	0.0464889	0.0614	487	ZFHX4	missense_variant	Other non-epithelial cancer of skin	Other malignant neoplasms of skin (=non-melanoma skin cancer)	41	all	-0.1452	0.0212	11.15	-0.186074	0.0312673	8.57447	-0.11055	0.02877	3.9144	0.69	0.001	1	1	0	1	1	NA	NA	NA
8:86554965:C:T	rs2304789	8	86554965	C	T	0.328097	0.386	482	CPNE3	missense_variant	Varicose veins of lower extremity	Varicose veins	266	all	-0.0659	0.0095	11.29	-0.0663573	0.0144383	5.36565	-0.06547	0.01271	6.5896	0.81	0.149	0	1	1	1	1	NA	NA	NA
8:116771736:C:T	rs16888728	8	116771736	C	T	0.0929829	0.117	81	UTP23	missense_variant	Benign neoplasm of colon, rectum, anus and anal canal	Benign neoplasm of colon, rectum, anus and anal canal	54	all	0.0894	0.0147	8.97	0.106571	0.0196151	7.25663	0.06766	0.02208	2.6612	0.69	0	1	1	1	1	1	NA	0	0
8:117172544:C:T	rs13266634	8	117172544	C	T	0.310933	0.376	81	SLC30A8	missense_variant	Type 2 diabetes mellitus	Type 2 diabetes, strict (exclude DM1)	118	all	-0.0978	0.0076	37.64	-0.110758	0.0111761	22.4249	-0.08689	0.01024	16.6599	0.92	0	0	0	0	0	0	risk_factor	NA	NA
8:119416784:G:A	rs2279112	8	119416784	G	A	0.262459	0.203	338	NOV	missense_variant	Diverticulosis and diverticulitis	Diverticular disease of intestine	54	all	-0.0628	0.008	14.22	-0.0605917	0.00942604	9.88877	-0.06881	0.01547	5.0606	0	0	0	1	0	1	1	NA	NA	NA
8:123698489:C:T	rs2294013	8	123698489	C	T	0.330336	0.349	933	ANXA13	missense_variant	Nonsuppurative otitis media	Nonsuppurative otitis media	229	all	0.1087	0.0193	7.74	0.235061	0.0438399	7.0841	0.07825	0.02151	3.5592	0.88	0.015	1	0	1	0	1	NA	NA	NA
8:127416393:G:A	rs6998061	8	127416393	G	A	0.416743	0.408	304	POU5F1B	missense_variant	Benign neoplasm of colon, rectum, anus and anal canal	Benign neoplasm of colon, rectum, anus and anal canal	54	all	-0.0739	0.0092	15.08	-0.082523	0.011905	11.3813	-0.06128	0.01443	4.663	1	0.708	1	1	1	1	1	NA	0	1
8:127416393:G:A	rs6998061	8	127416393	G	A	0.417015	0.409	304	POU5F1B	missense_variant	Hyperplasia of prostate	Hyperplasia of prostate	440	males	-0.0673	0.0099	11.02	-0.0687704	0.0134054	6.53809	-0.0655	0.0146	5.1379	1	0.708	1	1	1	1	1	NA	0	1
8:127416393:G:A	rs6998061	8	127416393	G	A	0.416743	0.408	304	POU5F1B	missense_variant	Malignant neoplasm of colon	Malignant neoplasm of colon	28	all	-0.1137	0.0187	8.92	-0.121309	0.0244368	6.16123	-0.10292	0.02904	3.4047	1	0.708	0	1	0	1	1	NA	NA	NA
8:142786489:C:T	rs2572925	8	142786489	C	T	0.403245	0.369	340	LY6D	missense_variant	Malignant neoplasm of bladder	Malignant neoplasm of bladder	22	all	-0.1271	0.023	7.47	-0.139228	0.0298117	5.52166	-0.10922	0.03623	2.5894	0.53	0.179	0	0	1	1	1	NA	NA	NA
8:142915123:T:C	rs4539	8	142915123	T	C	0.448695	0.498	340	CYP11B2	missense_variant	Hypertension	Hypertension	118	all	-0.0372	0.0048	14.15	-0.0363342	0.00580648	9.40765	-0.03916	0.00845	5.4437	0.42	0	0	1	0	1	1	NA	NA	NA
8:142915123:T:C	rs4539	8	142915123	T	C	0.448695	0.499	340	CYP11B2	missense_variant	Essential hypertension	Hypertension, essential	118	all	-0.0372	0.0049	13.56	-0.0361718	0.00581118	9.31603	-0.03961	0.00903	4.9383	0.42	0	0	1	0	1	1	NA	NA	NA
9:214706:G:C	rs540473	9	214706	G	C	0.427525	0.443	959	C9orf66	missense_variant	Varicose veins of lower extremity	Varicose veins	266	all	0.0514	0.0092	7.63	0.0443828	0.0135875	2.96293	0.05733	0.01251	5.3374	NA	NA	1	1	1	1	1	NA	1	1
9:6255967:G:C	rs146597587	9	6255967	G	C	0.00472488	0.0017	379	IL33	splice_acceptor_variant	Asthma	Asthma	19	all	-0.4804	0.0642	13.16	-0.526106	0.0734596	12.0991	-0.33369	0.13169	1.9477	NA	NA	0	0	0	0	1	NA	NA	NA
9:21816759:G:A	rs7023954	9	21816759	G	A	0.421871	0.432	426	MTAP	missense_variant	Melanocytic nevi	Melanocytic naevi	64	all	-0.106	0.0146	12.39	-0.13158	0.020521	9.84267	-0.07966	0.02081	3.8898	0.9	0.049	1	0	1	0	1	NA	NA	NA
9:21816759:G:A	rs7023954	9	21816759	G	A	0.421871	0.432	426	MTAP	missense_variant	Angina pectoris	Angina pectoris	238	all	-0.0541	0.0081	10.55	-0.0489951	0.0106435	5.38103	-0.06113	0.01257	5.9391	0.9	0.049	0	1	0	1	1	NA	NA	NA
9:21816759:G:A	rs7023954	9	21816759	G	A	0.421871	0.432	426	MTAP	missense_variant	Ischemic Heart Disease	Ischemic heart diseases	238	all	-0.0407	0.0064	9.67	-0.0270494	0.00830891	2.94614	-0.06093	0.01009	8.8045	0.9	0.049	0	1	0	1	1	NA	NA	NA
9:35906474:C:T	rs76452347	9	35906474	C	T	0.210383	0.179	266	HRCT1	missense_variant	Hypertension	Hypertension	118	all	-0.0503	0.006	16.38	-0.051464	0.00710844	12.3476	-0.04756	0.0111	4.7392	0.96	0.431	1	0	1	0	1	NA	NA	NA
9:35906474:C:T	rs76452347	9	35906474	C	T	0.210383	0.18	266	HRCT1	missense_variant	Essential hypertension	Hypertension, essential	118	all	-0.0486	0.0061	14.82	-0.0519835	0.00711458	12.5623	-0.03936	0.01184	3.0539	0.96	0.431	1	0	1	0	1	NA	NA	NA
9:97675530:T:C	rs144725456	9	97675530	T	C	9.67379e-05	0.000616	682	XPA	missense_variant	Other non-epithelial cancer of skin	Other malignant neoplasms of skin (=non-melanoma skin cancer)	41	all	1.5885	0.2551	9.32	1.18085	0.45359	2.0347	1.77704	0.30853	8.0746	1	0.997	1	1	1	1	1	NA	0	1
9:110407495:T:C	rs111245230	9	110407495	T	C	0.0347722	0.0123	788	SVEP1	missense_variant	Essential hypertension	Hypertension, essential	118	all	0.0865	0.0146	8.54	0.0857428	0.0156062	7.4061	0.09192	0.04065	1.6246	0.95	0.999	1	0	1	0	1	NA	NA	NA
9:110407495:T:C	rs111245230	9	110407495	T	C	0.0347722	0.0123	788	SVEP1	missense_variant	Hypertension	Hypertension	118	all	0.0854	0.0144	8.5	0.0861942	0.0155928	7.48911	0.08096	0.03806	1.4765	0.95	0.999	1	0	1	0	1	NA	NA	NA
9:133405414:T:G	rs41302673	9	133405414	T	G	0.0902183	0.0879	155	STKLD1	missense_variant	Phlebitis and thrombophlebitis	Phlebitis and thrombophlebitis (not including DVT)	261	all	0.253	0.0268	20.47	0.244736	0.0350377	11.5452	0.26456	0.0415	9.7392	0.99	0.997	1	0	1	0	1	NA	NA	NA
9:133405414:T:G	rs41302673	9	133405414	T	G	0.0902183	0.0885	155	STKLD1	missense_variant	Acute pulmonary heart disease	Pulmonary embolism	262	all	0.2323	0.0253	19.32	0.268391	0.0348444	13.8749	0.19183	0.03692	6.6912	0.99	0.997	1	0	1	0	1	NA	NA	NA
9:133405414:T:G	rs41302673	9	133405414	T	G	0.0902183	0.0885	155	STKLD1	missense_variant	Pulmonary heart disease	Pulmonary heart disease, diseases of pulmonary circulation	262	all	0.2171	0.024	18.83	0.241835	0.0328418	12.7472	0.18882	0.03516	7.1043	0.99	0.997	1	0	1	0	1	NA	NA	NA
9:133636606:C:T	rs77273740	9	133636606	C	T	0.000961015	0.0501	155	DBH	missense_variant	Hypertension	Hypertension	118	all	-0.1918	0.0191	22.9	-0.334984	0.0985743	3.16872	-0.18621	0.01952	20.8359	1	0.773	1	1	1	1	1	NA	1	1
9:133636606:C:T	rs77273740	9	133636606	C	T	0.000961015	0.0504	155	DBH	missense_variant	Essential hypertension	Hypertension, essential	118	all	-0.1836	0.0203	18.79	-0.341305	0.0987825	3.2596	-0.1766	0.02076	16.7447	1	0.773	1	1	1	1	1	NA	1	1
9:136340958:C:T	rs60980157	9	136340958	C	T	0.23954	0.299	249	GPSM1	missense_variant	Type 2 diabetes mellitus	Type 2 diabetes, strict (exclude DM1)	118	all	-0.0694	0.0081	17	-0.0457465	0.0120507	3.83286	-0.08889	0.01093	15.3878	0.85	0.015	0	0	0	0	1	NA	NA	NA
9:136372044:C:T	rs4077515	9	136372044	C	T	0.431031	0.417	249	CARD9	missense_variant	Inflammatory bowel disease and other gastroenteritis and colitis	Inflammatory bowel disease	299	all	0.0838	0.0136	9.17	0.0948262	0.0206675	5.34955	0.0754	0.018	4.554	0.48	0.003	0	0	0	0	1	NA	NA	NA
10:7580046:G:A	rs41298373	10	7580046	G	A	0.100177	0.138	728	ITIH5	missense_variant	Cataract	Disorders of lens	193	all	0.0643	0.0106	8.9	0.0687559	0.0154137	5.08781	0.06033	0.01458	4.4583	1	0.986	1	1	1	1	1	NA	1	1
10:17114152:A:G	rs1801222	10	17114152	A	G	0.37482	0.321	964	CUBN	missense_variant	Other vitamin B12 deficiency anaemia	Vitamin B12 deficiency anaemia	95	all	-0.1506	0.0271	7.58	-0.205243	0.0437797	5.55946	-0.11673	0.03444	3.154	0	0	1	1	1	1	0	Benign	NA	NA
10:22209539:C:T	rs838759	10	22209539	C	T	0.244604	0.196	505	EBLN1	missense_variant	Hyperplasia of prostate	Hyperplasia of prostate	440	males	0.079	0.0116	10.98	0.078232	0.0151452	6.62011	0.0801	0.0181	5.0163	0.92	0.013	0	1	0	1	1	NA	NA	NA
10:25599251:A:G	rs10828833	10	25599251	A	G	0.430258	0.489	438	GPR158	missense_variant	Diverticulosis and diverticulitis	Diverticular disease of intestine	54	all	-0.0495	0.0069	12.08	-0.050617	0.00832332	8.92382	-0.04705	0.01245	3.8028	0	0	0	0	0	0	1	NA	NA	NA
10:30027143:C:G	rs3739998	10	30027143	C	G	0.432953	0.445	707	KIAA1462	missense_variant	Ischemic Heart Disease	Ischemic heart diseases	238	all	0.0393	0.0064	9.06	0.0383463	0.00827653	5.44349	0.04079	0.01015	4.2352	0.52	0.025	0	0	0	0	1	NA	NA	NA
10:45463408:G:C	rs2291428	10	45463408	G	C	0.240594	0.282	126	2008-03-01	missense_variant	Cholelithiasis and cholecystitis	Cholelithiasis, broad definition with cholecystitis	89	all	0.0947	0.0087	26.72	0.102701	0.0126939	15.2262	0.08754	0.01201	12.5066	0.59	0.028	0	0	0	0	1	NA	NA	NA
10:45463433:A:C	rs2291429	10	45463433	A	C	0.240564	0.258	126	2008-03-01	missense_variant	Cholelithiasis	Cholelithiasis	89	all	0.0999	0.0093	26.28	0.108086	0.0132731	15.4148	0.092	0.01298	11.863	0.98	0.525	0	0	0	0	1	NA	NA	NA
10:62655424:A:G	rs7076156	10	62655424	A	G	0.261373	0.256	473	ZNF365	missense_variant	Inflammatory bowel disease and other gastroenteritis and colitis	Inflammatory bowel disease	299	all	0.1084	0.0155	11.52	0.132481	0.0238521	7.55477	0.09066	0.02047	5.0243	NA	NA	0	0	0	0	1	NA	NA	NA
10:72008101:G:A	rs3740129	10	72008101	G	A	0.454429	0.343	839	CHST3	missense_variant	Back pain	Dorsalgia	379	all	0.0423	0.0073	8.2	0.033922	0.0113465	2.55391	0.04828	0.00952	6.4034	0.49	0.007	1	1	1	1	1	NA	0	0
10:72008101:G:A	rs3740129	10	72008101	G	A	0.454429	0.344	839	CHST3	missense_variant	Osteoarthritis of hip	Coxarthrosis,	370	all	0.0548	0.0096	7.92	0.068673	0.0123397	7.58192	0.03337	0.0153	1.5356	0.49	0.007	1	1	1	1	1	NA	1	1
10:73655919:C:T	rs60632610	10	73655919	C	T	0.140456	0.146	150	SYNPO2L	missense_variant	Atrial fibrillation and flutter	Atrial fibrillation and flutter	49	all	-0.1247	0.0124	23.13	-0.124047	0.0163652	13.4612	-0.1255	0.01893	10.47	1	0.879	0	0	0	0	1	NA	NA	NA
10:73682785:C:T	rs75675904	10	73682785	C	T	0.136803	0.146	150	AGAP5	missense_variant	Cardiac dysrhythmias	Cardiac arrhythmias	49	all	-0.0777	0.0094	15.75	-0.068378	0.0129436	6.89536	-0.08834	0.01379	9.8251	0.81	0.003	0	0	0	1	1	NA	NA	NA
10:80166946:G:A	rs1049550	10	80166946	G	A	0.424542	0.45	137	ANXA11	missense_variant	Sarcoidosis	Sarcoidosis	105	all	-0.2757	0.0263	25.05	-0.416855	0.0578572	12.2359	-0.23903	0.02947	15.2959	0.98	0.995	1	1	1	1	1	NA	0	0
10:89247603:T:G	rs1051338	10	89247603	T	G	0.304793	0.353	998	LIPA	missense_variant	Ischemic Heart Disease	Ischemic heart diseases	238	all	0.0374	0.0068	7.46	0.0311449	0.00887603	3.34678	0.04625	0.01052	4.9598	0.75	0.001	0	0	0	0	1	NA	NA	NA
10:94279840:G:C	rs2274224	10	94279840	G	C	0.432244	0.345	154	PLCE1	missense_variant	Hypertension	Hypertension	118	all	-0.0489	0.0049	22.91	-0.0412958	0.00582602	11.8668	-0.06658	0.00891	13.0993	0.31	0	0	0	0	0	1	NA	NA	NA
10:94279840:G:C	rs2274224	10	94279840	G	C	0.432244	0.346	154	PLCE1	missense_variant	Essential hypertension	Hypertension, essential	118	all	-0.0456	0.005	19.32	-0.0406994	0.00583058	11.5309	-0.05855	0.00951	9.1298	0.31	0	0	0	0	0	1	NA	NA	NA
10:94346483:G:C	rs11187895	10	94346483	G	C	0.0719778	0.0373	154	NOC3L	missense_variant	Essential hypertension	Hypertension, essential	118	all	-0.0675	0.0102	10.49	-0.0589539	0.0112563	6.78829	-0.10605	0.02384	5.0616	0.77	0.057	1	0	1	0	1	NA	NA	NA
10:94346483:G:C	rs11187895	10	94346483	G	C	0.0719778	0.0373	154	NOC3L	missense_variant	Hypertension	Hypertension	118	all	-0.0664	0.01	10.42	-0.0599822	0.0112489	7.01329	-0.09178	0.02232	4.4064	0.77	0.057	1	0	1	0	1	NA	NA	NA
10:99713461:A:G	rs2231687	10	99713461	A	G	0.12524	0.111	371	COX15	missense_variant	Diverticulosis and diverticulitis	Diverticular disease of intestine	54	all	-0.0783	0.0104	13.32	-0.0843878	0.0122234	11.2956	-0.06252	0.01973	2.8137	NA	NA	0	0	1	0	1	NA	NA	NA
10:99908057:A:G	rs17854134	10	99908057	A	G	0.0353872	0.0451	371	DNMBP	missense_variant	Cataract	Disorders of lens	193	all	0.095	0.0172	7.5	0.100169	0.0248356	4.25961	0.09025	0.02375	3.839	1	0.317	1	1	1	1	1	NA	1	1
10:103584694:G:A	rs11191737	10	103584694	G	A	0.230439	0.187	247	NEURL1	missense_variant	Atrial fibrillation and flutter	Atrial fibrillation and flutter	49	all	-0.0904	0.0105	17.11	-0.103108	0.0133276	13.9904	-0.06958	0.01709	4.3303	0	0	1	1	0	0	1	NA	NA	NA
10:103584694:G:A	rs11191737	10	103584694	G	A	0.230439	0.188	247	NEURL1	missense_variant	Cardiac dysrhythmias	Cardiac arrhythmias	49	all	-0.057	0.008	11.92	-0.0584829	0.0104744	7.62741	-0.05481	0.01245	4.9687	0	0	1	1	0	0	1	NA	NA	NA
10:103897558:G:C	rs10786775	10	103897558	G	C	0.095205	0.082	247	OBFC1	missense_variant	Atrial fibrillation and flutter	Atrial fibrillation and flutter	49	all	-0.1116	0.0147	13.58	-0.096109	0.0184719	6.70749	-0.13794	0.02408	7.9941	0.39	0	0	0	1	1	1	NA	NA	NA
10:103897558:G:C	rs10786775	10	103897558	G	C	0.095029	0.082	247	OBFC1	missense_variant	Uterine leiomyoma	Leiomyoma of uterus	61	females	-0.1058	0.016	10.46	-0.110344	0.0240729	5.34032	-0.1023	0.02135	5.7807	0.39	0	1	1	1	1	1	NA	0	0
10:103897558:G:C	rs10786775	10	103897558	G	C	0.095412	0.081	247	OBFC1	missense_variant	Hyperplasia of prostate	Hyperplasia of prostate	440	males	-0.1077	0.0167	9.9	-0.132156	0.0217905	8.87911	-0.07252	0.02618	2.2515	0.39	0	1	1	1	1	1	NA	1	1
10:103897558:G:C	rs10786775	10	103897558	G	C	0.095205	0.082	247	OBFC1	missense_variant	Lipoma	Benign lipomatous neoplasm	62	all	-0.1406	0.022	9.82	-0.135309	0.0285029	5.68565	-0.14842	0.03444	4.7863	0.39	0	1	1	1	1	1	NA	1	1
10:103900068:T:C	rs2487999	10	103900068	T	C	0.095222	0.082	247	OBFC1	missense_variant	Cardiac dysrhythmias	Cardiac arrhythmias	49	all	-0.064	0.0113	7.82	-0.0671179	0.0147206	5.28998	-0.05945	0.01763	3.1284	0.36	0	0	0	1	1	1	NA	NA	NA
10:113725526:T:C	rs141266925	10	113725526	T	C	0.00306507	0.0149	192	CASP7	missense_variant	Cataract	Disorders of lens	193	all	0.3401	0.0364	20.02	0.492243	0.0757246	10.0965	0.29432	0.04152	11.8677	0.99	0.899	1	1	1	1	1	NA	1	1
10:113725526:T:C	rs141266925	10	113725526	T	C	0.00306507	0.0147	192	CASP7	missense_variant	Other cataract	Other cataract	193	all	0.4744	0.0539	17.9	0.504285	0.087447	8.0925	0.45614	0.06835	10.6031	0.99	0.899	1	1	1	1	1	NA	1	1
10:113725526:T:C	rs141266925	10	113725526	T	C	0.00306507	0.0148	192	CASP7	missense_variant	Senile cataract	Senile cataract	193	all	0.2718	0.0412	10.36	0.330732	0.112434	2.48604	0.2626	0.04433	8.5025	0.99	0.899	1	1	1	1	1	NA	1	1
10:114151169:G:T	rs7095762	10	114151169	G	T	0.231132	0.202	192	CCDC186	missense_variant	Essential hypertension	Hypertension, essential	118	all	0.0346	0.0058	8.49	0.0321588	0.00683652	5.5932	0.04114	0.01124	3.5987	0	0	1	1	1	1	1	NA	1	1
10:114163015:G:A	rs1061159	10	114163015	G	A	0.231555	0.205	192	CCDC186	missense_variant	Hypertension	Hypertension	118	all	0.034	0.0057	8.56	0.0317979	0.00682884	5.49247	0.03923	0.01047	3.748	0.39	0	1	1	1	1	1	NA	1	1
10:119670121:T:C	rs2234962	10	119670121	T	C	0.21616	0.22	345	BAG3	missense_variant	Cardiomyopathy	Cardiomyopathy	243	all	-0.193	0.0249	14.08	-0.209941	0.0450341	5.50386	-0.18563	0.02982	9.3177	1	0.317	0	0	0	0	0	Benign/Likely_benign	NA	NA
10:122454932:G:T	rs10490924	10	122454932	G	T	0.214744	0.244	18	ARMS2	missense_variant	Degeneration of macula and posterior pole of retina	Degeneration of macula and posterior pole	206	all	0.4245	0.0169	138.4	0.319827	0.0292904	27.0298	0.47671	0.0207	116.571	1	0.957	0	0	0	0	0	Benign	NA	NA
10:122454932:G:T	rs10490924	10	122454932	G	T	0.214744	0.244	18	ARMS2	missense_variant	Other retinal disorders	Other retinal disorders	206	all	0.2772	0.0132	96.57	0.239179	0.0247743	21.3266	0.29244	0.01567	76.9929	1	0.957	0	0	0	0	0	Benign	NA	NA
10:122454932:G:T	rs10490924	10	122454932	G	T	0.214744	0.244	18	ARMS2	missense_variant	Cataract	Disorders of lens	193	all	0.0558	0.0081	11.3	0.0437581	0.0113154	3.95813	0.06831	0.01154	8.4895	1	0.957	1	1	1	1	1	NA	1	1
10:122454932:G:T	rs10490924	10	122454932	G	T	0.214744	0.243	18	ARMS2	missense_variant	Other cataract	Other cataract	193	all	0.069	0.0108	9.83	0.0555354	0.0133188	4.51568	0.0946	0.01832	6.6186	1	0.957	1	1	1	1	1	NA	1	1
10:122454932:G:T	rs10490924	10	122454932	G	T	0.214744	0.244	18	ARMS2	missense_variant	Senile cataract	Senile cataract	193	all	0.0606	0.0099	9.12	0.0424567	0.0164906	1.99846	0.07074	0.01229	8.0627	1	0.957	1	1	1	1	1	NA	1	1
11:199492:G:A	rs72878024	11	199492	G	A	0.0746988	0.0778	112	ODF3	missense_variant	Uterine leiomyoma	Leiomyoma of uterus	61	females	-0.1639	0.0175	20.03	-0.176928	0.028858	9.05878	-0.15631	0.0221	11.8158	0.85	0.996	1	1	1	1	1	NA	1	1
11:199492:G:A	rs72878024	11	199492	G	A	0.0748279	0.0763	112	ODF3	missense_variant	Hyperplasia of prostate	Hyperplasia of prostate	440	males	-0.1271	0.0188	10.91	-0.143723	0.0258878	7.54853	-0.10877	0.02721	4.1937	0.85	0.996	0	1	0	1	1	NA	NA	NA
11:199492:G:A	rs72878024	11	199492	G	A	0.074758	0.0771	112	ODF3	missense_variant	Lipoma	Benign lipomatous neoplasm	62	all	-0.1588	0.0248	9.82	-0.178409	0.0345925	6.60148	-0.13813	0.03556	3.9897	0.85	0.996	1	1	1	1	1	NA	1	1
11:199492:G:A	rs72878024	11	199492	G	A	0.074758	0.0771	112	ODF3	missense_variant	Benign neoplasm of meninges	Benign neoplasm of meninges	65	all	-0.3656	0.0614	8.59	-0.382938	0.124667	2.67191	-0.36009	0.07053	6.4822	0.85	0.996	1	1	1	1	1	NA	1	1
11:199492:G:A	rs72878024	11	199492	G	A	0.0746988	0.0776	112	ODF3	missense_variant	Polyp of female genital organs	Polyp of the female genital tract	448	females	-0.1221	0.0206	8.54	-0.128177	0.027568	5.4779	-0.11444	0.03084	3.6858	0.85	0.996	1	1	1	1	1	NA	1	1
11:1160678:G:A	rs55846509	11	1160678	G	A	0.0246987	0.0268	29	MUC5AC	missense_variant	Other interstitial pulmonary diseases	Interstitial lung disease	270	all	0.5103	0.074	11.28	0.336334	0.111598	2.58837	0.64657	0.09876	10.2317	0	0	1	1	0	1	1	NA	NA	NA
11:1160678:G:A	rs55846509	11	1160678	G	A	0.0246987	0.0269	29	MUC5AC	missense_variant	Other interstitial pulmonary diseases	Other interstitial pulmonary diseases	270	all	0.5052	0.0737	11.14	0.336334	0.111598	2.58837	0.63592	0.0982	10.0263	0	0	1	1	0	1	1	NA	NA	NA
11:1163029:C:G	rs35783651	11	1163029	C	G	0.219469	0.209	29	MUC5AC	missense_variant	Post-inflammatory pulmonary fibrosis	Idiopathic pulmonary fibrosis	270	all	0.2348	0.0356	10.35	0.158477	0.0484532	2.9695	0.32468	0.05261	9.1702	0.98	0	1	1	0	1	1	NA	NA	NA
11:1244192:G:A	rs199749553	11	1244192	G	A	0.186481	0.189	29	MUC5B	missense_variant	Other interstitial pulmonary diseases	Interstitial lung disease	270	all	0.3492	0.0306	29.5	0.145688	0.0474827	2.66691	0.49327	0.03995	34.2943	0.21	0.125	0	0	0	0	1	NA	NA	NA
11:1244192:G:A	rs199749553	11	1244192	G	A	0.186481	0.189	29	MUC5B	missense_variant	Other interstitial pulmonary diseases	Other interstitial pulmonary diseases	270	all	0.3481	0.0305	29.39	0.145688	0.0474827	2.66691	0.4906	0.03985	34.1002	0.21	0.125	0	0	0	0	1	NA	NA	NA
11:1244192:G:A	rs199749553	11	1244192	G	A	0.186481	0.188	29	MUC5B	missense_variant	Post-inflammatory pulmonary fibrosis	Idiopathic pulmonary fibrosis	270	all	0.3796	0.0382	22.55	0.139585	0.0515356	2.17016	0.67192	0.05688	31.4707	0.21	0.125	0	0	0	0	1	NA	NA	NA
11:1866576:T:A	rs7938342	11	1866576	T	A	0.417292	0.425	29	LSP1	missense_variant	Hypertension	Hypertension	118	all	0.0649	0.0048	40.53	0.0609583	0.00585232	24.6791	0.07344	0.00854	17.1098	1	0.104	0	0	0	0	1	NA	NA	NA
11:1866576:T:A	rs7938342	11	1866576	T	A	0.417292	0.425	29	LSP1	missense_variant	Essential hypertension	Hypertension, essential	118	all	0.0634	0.0049	37.19	0.061075	0.00585702	24.7319	0.06916	0.00912	13.4827	1	0.104	0	0	0	0	1	NA	NA	NA
11:1881538:G:A	rs621679	11	1881538	G	A	0.369725	0.415	29	LSP1	missense_variant	Malignant neoplasm of female breast	Malignant neoplasm of breast, HER2-negative	25	females	-0.0769	0.0107	12.07	-0.0704023	0.0146106	5.83989	-0.08452	0.01587	7.0003	0.49	0.009	0	0	0	0	1	NA	NA	NA
11:1881538:G:A	rs621679	11	1881538	G	A	0.369725	0.415	29	LSP1	missense_variant	Malignant neoplasm of female breast	Malignant neoplasm of breast	25	females	-0.0741	0.0105	11.69	-0.0704023	0.0146106	5.83989	-0.078	0.01519	6.5515	0.49	0.009	0	0	0	0	1	NA	NA	NA
11:1881538:G:A	rs621679	11	1881538	G	A	0.369725	0.415	29	LSP1	missense_variant	Malignant neoplasm of female breast	Malignant neoplasm of breast, HR-positive	25	females	-0.0753	0.0117	9.92	-0.0704023	0.0146106	5.83989	-0.08389	0.01948	4.7794	0.49	0.009	0	0	0	0	1	NA	NA	NA
11:1881538:G:A	rs621679	11	1881538	G	A	0.369725	0.416	29	LSP1	missense_variant	Malignant neoplasm of female breast	Malignant neoplasm of breast, HR-negative	25	females	-0.0711	0.0124	8.02	-0.0704023	0.0146106	5.83989	-0.07297	0.02343	2.7335	0.49	0.009	0	0	0	0	1	NA	NA	NA
11:2159830:T:G	rs3842753	11	2159830	T	G	0.290218	0.208	29	INS	missense_variant	Type 1 diabetes with ophthalmic manifestations	Type 1 diabetes with ophthalmic complications	116	all	0.5782	0.0321	71.71	0.55828	0.0708632	14.4789	0.58338	0.03604	58.2118	NA	NA	0	0	0	0	1	NA	NA	NA
11:2159830:T:G	rs3842753	11	2159830	T	G	0.290218	0.208	29	INS	missense_variant	Type 1 diabetes	Type 1 diabetes, strict (exclude DM2)	116	all	0.4025	0.0232	66.58	0.276488	0.0294826	20.1724	0.60866	0.0377	57.9236	NA	NA	0	0	0	0	1	NA	NA	NA
11:2159830:T:G	rs3842753	11	2159830	T	G	0.290218	0.209	29	INS	missense_variant	Type 1 diabetes with ketoacidosis	Type 1 diabetes with ketoacidosis	115	all	0.6567	0.0452	47.18	0.711408	0.0963229	12.819	0.64133	0.05113	35.3637	NA	NA	0	0	0	0	1	NA	NA	NA
11:2159830:T:G	rs3842753	11	2159830	T	G	0.290218	0.211	29	INS	missense_variant	Type 2 diabetes mellitus	Type 2 diabetes, strict (exclude DM1)	118	all	-0.047	0.0083	7.82	-0.0283217	0.0112661	1.92296	-0.06909	0.01227	7.7501	NA	NA	0	0	0	1	1	NA	NA	NA
11:2159830:T:G	rs3842753	11	2159830	T	G	0.290218	0.209	29	INS	missense_variant	Other disorders of pancreatic internal secretion	Other disorders of glucose regulation and pancreatic internal secretion	121	all	0.1778	0.0321	7.52	0.126653	0.0457673	2.2478	0.22741	0.04503	6.354	NA	NA	0	0	0	0	1	NA	NA	NA
11:6217730:C:A	rs3750943	11	6217730	C	A	0.157516	0.134	895	FAM160A2	missense_variant	Duodenal ulcer	Duodenal ulcer	305	all	0.1515	0.0267	7.88	0.0976955	0.0324818	2.57966	0.26259	0.04668	7.7334	0.69	0	1	1	1	1	1	NA	1	1
11:9748015:C:G	rs415895	11	9748015	C	G	0.354119	0.263	246	SWAP70	missense_variant	Hypertension	Hypertension	118	all	0.044	0.0051	17.12	0.041685	0.00603984	11.2891	0.04996	0.00962	6.6906	0	0	0	0	0	0	1	NA	NA	NA
11:9748015:C:G	rs415895	11	9748015	C	G	0.354119	0.263	246	SWAP70	missense_variant	Essential hypertension	Hypertension, essential	118	all	0.0426	0.0052	15.58	0.0411436	0.00604452	11.0008	0.04694	0.01025	5.328	0	0	0	0	0	0	1	NA	NA	NA
11:9858291:C:T	rs7102464	11	9858291	C	T	0.12132	0.193	246	SBF2	missense_variant	Hypertension	Hypertension	118	all	0.0372	0.0068	7.33	0.0248355	0.00880331	2.3201	0.05579	0.01077	6.6551	0.15	0.003	1	0	0	0	1	NA	NA	NA
11:17387083:C:T	rs5215	11	17387083	C	T	0.35817	0.472	204	KCNJ11	missense_variant	Type 2 diabetes mellitus	Type 2 diabetes, strict (exclude DM1)	118	all	-0.0667	0.0073	19.37	-0.0688732	0.0106081	10.0735	-0.06473	0.00996	10.0989	0.89	0.009	0	0	0	0	1	NA	NA	NA
11:27658369:C:T	rs6265	11	27658369	C	T	0.188521	0.155	407	BDNF	missense_variant	Overweight, obesity and other hyperalimentation	Obesity and other hyperalimentation	132	all	-0.0904	0.0123	12.65	-0.064695	0.0153837	4.58403	-0.13644	0.0206	10.4555	0.54	0.134	0	0	0	0	1	NA	NA	NA
11:27658369:C:T	rs6265	11	27658369	C	T	0.188521	0.155	407	BDNF	missense_variant	Obesity	Obesity	132	all	-0.09	0.0124	12.49	-0.0646153	0.0154364	4.54662	-0.13548	0.02064	10.2786	0.54	0.134	0	0	0	0	1	NA	NA	NA
11:32853373:C:A	rs34139105	11	32853373	C	A	0.0953174	0.0675	907	PRRG4	missense_variant	Diaphragmatic hernia	Diaphragmatic hernia	303	all	-0.0758	0.0135	7.67	-0.0760194	0.0146029	6.714	-0.07443	0.03608	1.4073	0.97	0.486	1	1	1	1	1	NA	1	1
11:32934946:C:T	rs62618693	11	32934946	C	T	0.04502	0.026	907	QSER1	missense_variant	Type 2 diabetes mellitus	Type 2 diabetes, strict (exclude DM1)	118	all	-0.1115	0.0197	7.84	-0.105927	0.0253312	4.53855	-0.12007	0.03126	3.9127	1	0.997	0	1	0	1	1	NA	NA	NA
11:43855148:C:T	rs11555762	11	43855148	C	T	0.304972	0.305	784	HSD17B12	missense_variant	Hypertension	Hypertension	118	all	0.0306	0.0052	8.56	0.0325709	0.006231	6.76432	0.02642	0.00916	2.4075	0.34	0	0	0	0	0	1	NA	NA	NA
11:43855148:C:T	rs11555762	11	43855148	C	T	0.304972	0.305	784	HSD17B12	missense_variant	Essential hypertension	Hypertension, essential	118	all	0.031	0.0053	8.45	0.0326132	0.00623593	6.77056	0.02718	0.00978	2.263	0.34	0	0	0	0	0	1	NA	NA	NA
11:46311035:A:T	rs187725533	11	46311035	A	T	0.00599393	0.00408	299	CREB3L1	missense_variant	Acute pulmonary heart disease	Pulmonary embolism	262	all	0.7416	0.0915	15.27	0.755572	0.108934	11.3944	0.708	0.1688	4.5628	1	0.091	0	0	1	0	1	NA	NA	NA
11:46311035:A:T	rs187725533	11	46311035	A	T	0.00599393	0.00408	299	CREB3L1	missense_variant	Pulmonary heart disease	Pulmonary heart disease, diseases of pulmonary circulation	262	all	0.6704	0.0867	13.98	0.710464	0.103737	11.1278	0.57763	0.1578	3.5992	1	0.091	0	0	1	0	1	NA	NA	NA
11:46311035:A:T	rs187725533	11	46311035	A	T	0.00599393	0.00407	299	CREB3L1	missense_variant	Other coagulation defects	Other coagulation defects	99	all	1.4096	0.1839	13.75	0.935369	0.201148	5.47927	3.8234	0.45379	16.4447	1	0.091	1	1	1	1	1	NA	1	1
11:46311035:A:T	rs187725533	11	46311035	A	T	0.00599393	0.00395	299	CREB3L1	missense_variant	Phlebitis and thrombophlebitis	Phlebitis and thrombophlebitis (not including DVT)	261	all	0.6485	0.0976	10.52	0.613858	0.11366	7.17827	0.74573	0.19046	4.0444	1	0.091	1	1	1	1	1	NA	0	0
11:46311035:A:T	rs187725533	11	46311035	A	T	0.00599393	0.00405	299	CREB3L1	missense_variant	Other and unspecified coagulation defects	Other and unspecified coagulation defects	99	all	1.7245	0.2769	9.33	0.989816	0.317251	2.74265	4.07064	0.56695	12.1562	1	0.091	1	1	1	1	1	NA	1	1
11:46311035:A:T	rs187725533	11	46311035	A	T	0.00599393	0.00403	299	CREB3L1	missense_variant	Congenital deficiency of other clotting factors (including factor VII)	Hereditary deficiency of other clotting factors	98	all	1.742	0.3173	7.4	1.3787	0.32333	4.69734	11.2163	1.65114	10.9596	1	0.091	1	1	1	1	1	NA	1	1
11:47248704:C:T	rs2167079	11	47248704	C	T	0.30237	0.403	299	ACP2	missense_variant	Glaucoma	Glaucoma	203	all	0.0813	0.0113	12.12	0.0926324	0.0164461	7.75049	0.07105	0.01566	5.241	0	0	0	1	1	1	1	NA	NA	NA
11:47324594:G:A	rs2290148	11	47324594	G	A	0.174453	0.258	437	MADD	missense_variant	Hypertension	Hypertension	118	all	-0.0379	0.006	9.59	-0.0465232	0.00761835	8.99273	-0.02386	0.00971	1.854	NA	NA	1	0	1	0	1	NA	NA	NA
11:47324594:G:A	rs2290148	11	47324594	G	A	0.174453	0.258	437	MADD	missense_variant	Essential hypertension	Hypertension, essential	118	all	-0.0371	0.0061	8.82	-0.046117	0.00762429	8.83556	-0.02046	0.01038	1.3126	NA	NA	1	0	1	0	1	NA	NA	NA
11:47332912:A:G	rs370890951	11	47332912	A	G	0.000973743	0.00288	437	MYBPC3	missense_variant	Other coagulation defects	Other coagulation defects	99	all	2.9732	0.4168	12.01	1.43652	0.638994	1.6096	4.11068	0.54978	13.1187	0.92	0.023	1	1	1	1	1	NA	1	1
11:47565900:C:T	rs11537751	11	47565900	C	T	0.0566948	0.0268	437	PTPMT1	missense_variant	Disorders of lipoprotein metabolism and other lipidemias	Disorders of lipoprotein metabolism and other lipidaemias	123	all	0.0829	0.0148	7.7	0.0785346	0.0162266	5.8863	0.1037	0.03564	2.4417	NA	NA	1	1	1	1	1	NA	1	1
11:47767111:CGGTGGT:C	rs61733165	11	47767111	CGGTGGT	C	0.452444	0.369	437	FNBP4	inframe_deletion	Hypertension	Hypertension	118	all	0.0271	0.0048	7.69	0.0308916	0.00577992	7.04291	0.01827	0.00876	1.4314	NA	NA	0	0	1	0	1	NA	NA	NA
11:48264354:C:T	rs16905753	11	48264354	C	T	0.142909	0.161	437	OR4X1	missense_variant	Hypertension	Hypertension	118	all	-0.0468	0.0067	11.55	-0.049064	0.00826464	8.53614	-0.04253	0.01146	3.6865	0.99	0.299	0	0	0	0	1	NA	NA	NA
11:48264354:C:T	rs16905753	11	48264354	C	T	0.142909	0.162	437	OR4X1	missense_variant	Essential hypertension	Hypertension, essential	118	all	-0.0459	0.0069	10.7	-0.048582	0.00827077	8.37105	-0.04018	0.01223	2.9911	0.99	0.299	0	0	0	0	1	NA	NA	NA
11:58610951:A:G	rs8373	11	58610951	A	G	0.239544	0.278	868	ZFP91	missense_variant	Hypertension	Hypertension	118	all	-0.0315	0.0055	8.01	-0.0341263	0.00677195	6.33058	-0.02651	0.00943	2.307	0.97	0.613	0	1	1	1	1	NA	NA	NA
11:64341646:T:G	rs647152	11	64341646	T	G	0.379047	0.413	659	CCDC88B	missense_variant	Other non-epithelial cancer of skin	Other malignant neoplasms of skin (=non-melanoma skin cancer)	41	all	0.0593	0.0095	9.41	0.0682281	0.0128715	6.93801	0.04877	0.01402	3.2961	0	0	0	1	0	1	1	NA	NA	NA
11:64357150:G:A	rs61886888	11	64357150	G	A	0.183594	0.2	659	CCDC88B	missense_variant	Sarcoidosis	Sarcoidosis	105	all	-0.2099	0.0333	9.51	-0.226785	0.0771459	2.48341	-0.20596	0.03698	7.5944	NA	NA	0	0	0	0	1	NA	NA	NA
11:65618735:C:G	rs1193851	11	65618735	C	G	0.352812	0.253	362	PCNX3	missense_variant	Otosclerosis	Otosclerosis	232	all	-0.2876	0.0378	13.57	-0.343946	0.0871792	4.09849	-0.27456	0.04193	10.2365	0.93	0.431	1	1	1	1	1	NA	1	1
11:65641466:C:T	rs3741378	11	65641466	C	T	0.137031	0.117	362	SIPA1	missense_variant	Hypertension	Hypertension	118	all	-0.0389	0.0071	7.42	-0.0410022	0.00840721	5.96781	-0.03389	0.01312	2.0088	0.99	0.094	1	0	1	0	1	NA	NA	NA
11:65959830:A:G	rs491973	11	65959830	A	G	0.468061	0.404	362	TSGA10IP	missense_variant	Otosclerosis	Otosclerosis	232	all	-0.2064	0.0334	9.18	-0.237881	0.0816589	2.44629	-0.20011	0.03663	7.3282	0.01	0.001	1	1	1	1	1	NA	1	1
11:66288214:G:A	rs11544832	11	66288214	G	A	0.0486744	0.118	362	YIF1A	missense_variant	Otosclerosis	Otosclerosis	232	all	0.3758	0.0535	11.67	0.794825	0.146461	7.24144	0.31129	0.05747	7.2153	0.92	0	1	1	1	1	1	NA	1	1
11:68406721:G:A	rs4988321	11	68406721	G	A	0.0507352	0.0146	730	LRP5	missense_variant	Fracture of radius and ulna	Fracture of forearm	557	all	0.175	0.0317	7.45	0.187608	0.0376695	6.19745	0.14413	0.05893	1.84	0.89	0.691	1	1	1	1	1	NA	1	1
11:68936491:A:G	rs622082	11	68936491	A	G	0.290156	0.373	730	IGHMBP2	missense_variant	Cataract	Disorders of lens	193	all	0.044	0.0072	8.89	0.0444266	0.010273	4.81586	0.04354	0.01023	4.6786	0	0	1	1	1	1	1	NA	1	1
11:72697010:G:C	rs56200889	11	72697010	G	C	0.265879	0.339	356	ARAP1	missense_variant	Type 2 diabetes mellitus	Type 2 diabetes, strict (exclude DM1)	118	all	-0.0598	0.0078	13.76	-0.0638329	0.0116462	7.37375	-0.05651	0.0105	7.1306	0.71	0.115	0	0	0	0	1	NA	NA	NA
11:89178528:C:A	rs1042602	11	89178528	C	A	0.365354	0.186	56	TYR	missense_variant	Cataract	Disorders of lens	193	all	0.0426	0.0077	7.47	0.0380447	0.00969623	4.05941	0.05038	0.01273	4.1219	0.99	0.974	1	1	1	1	0	Conflicting_interpretations_of_pathogenicity	NA	NA
11:89284793:G:A	rs1126809	11	89284793	G	A	0.307148	0.179	56	TYR	missense_variant	Other non-epithelial cancer of skin	Other malignant neoplasms of skin (=non-melanoma skin cancer)	41	all	0.1561	0.0108	46.88	0.142559	0.0133948	25.7253	0.18071	0.0181	22.7569	0.97	0.994	0	0	0	0	0	Conflicting_interpretations_of_pathogenicity,_other	NA	NA
11:89284793:G:A	rs1126809	11	89284793	G	A	0.307148	0.179	56	TYR	missense_variant	Chronic dermatitis due to solar radiation	Skin changes due to chronic exposure to nonionizing radiation	357	all	0.1537	0.0189	15.41	0.118707	0.0277846	4.71363	0.18363	0.02572	12.0283	0.97	0.994	0	0	0	0	0	Conflicting_interpretations_of_pathogenicity,_other	NA	NA
11:89284793:G:A	rs1126809	11	89284793	G	A	0.307148	0.179	56	TYR	missense_variant	Dermatitis due to solar radiation	Radiation-related disorders of the skin and subcutaneous tissue	357	all	0.1465	0.0181	15.23	0.12124	0.0272455	5.06597	0.16655	0.02424	11.1937	0.97	0.994	0	0	0	0	0	Conflicting_interpretations_of_pathogenicity,_other	NA	NA
11:108304735:G:A	rs1801516	11	108304735	G	A	0.143702	0.228	144	ATM	missense_variant	Uterine leiomyoma	Leiomyoma of uterus	61	females	-0.1201	0.0118	23.78	-0.119981	0.0212259	7.80116	-0.12016	0.01412	16.7531	0.92	0.335	1	1	1	1	1	NA	0	0
11:108304735:G:A	rs1801516	11	108304735	G	A	0.143863	0.227	144	ATM	missense_variant	Essential hypertension	Hypertension, essential	118	all	-0.0369	0.0065	7.75	-0.040657	0.00825639	6.07232	-0.0305	0.01075	2.3422	0.92	0.335	1	1	1	1	1	NA	1	1
11:116791691:G:C	rs3135506	11	116791691	G	C	0.0622483	0.0649	104	APOA5	missense_variant	Disorders of lipoprotein metabolism and other lipidemias	Disorders of lipoprotein metabolism and other lipidaemias	123	all	0.1513	0.0128	31.3	0.129237	0.0153602	16.4012	0.20242	0.02341	17.2723	1	0.978	0	0	0	0	0	risk_factor	NA	NA
11:116791691:G:C	rs3135506	11	116791691	G	C	0.0622483	0.0645	104	APOA5	missense_variant	Hypercholesterolemia	Pure hypercholesterolaemia	123	all	0.1377	0.0138	22.72	0.125975	0.0158571	14.7096	0.17418	0.028	9.3044	1	0.978	0	0	0	0	0	risk_factor	NA	NA
11:116791691:G:C	rs3135506	11	116791691	G	C	0.0622483	0.0641	104	APOA5	missense_variant	Mixed hyperlipidaemia	Mixed hyperlipidaemia	125	all	0.5615	0.0978	8.03	0.645953	0.181213	3.43842	0.52689	0.11611	5.2451	1	0.978	1	1	1	1	0	risk_factor	NA	NA
11:117171661:G:A	rs4936367	11	117171661	G	A	0.10039	0.134	104	PAFAH1B2	missense_variant	Disorders of lipoprotein metabolism and other lipidemias	Disorders of lipoprotein metabolism and other lipidaemias	123	all	-0.065	0.01	10.07	-0.0706197	0.0124783	7.8184	-0.05477	0.01675	2.9678	NA	NA	0	0	1	1	1	NA	NA	NA
11:117171661:G:A	rs4936367	11	117171661	G	A	0.10039	0.134	104	PAFAH1B2	missense_variant	Hypercholesterolemia	Pure hypercholesterolaemia	123	all	-0.0653	0.0108	8.79	-0.0715398	0.01288	7.55493	-0.05038	0.02001	1.9271	NA	NA	0	0	1	1	1	NA	NA	NA
11:118111780:T:G	rs1941635	11	118111780	T	G	0.044783	0.05	104	TMPRSS4	missense_variant	Candidiasis	Candidiasis	2	all	-0.2599	0.0446	8.24	-0.291369	0.0594336	6.02383	-0.21919	0.06756	2.9288	0	0	1	1	1	1	1	NA	1	1
11:120469351:A:T	rs2305013	11	120469351	A	T	0.0502388	0.0887	673	ARHGEF12	missense_variant	Glaucoma	Glaucoma	203	all	0.1307	0.0209	9.39	0.1868	0.0333907	7.65481	0.09453	0.0268	3.3764	0.88	0.009	0	1	0	1	1	NA	NA	NA
11:130405854:T:C	rs11222085	11	130405854	T	C	0.193072	0.148	816	ADAMTS8	missense_variant	Diverticulosis and diverticulitis	Diverticular disease of intestine	54	all	-0.0528	0.009	8.33	-0.0461806	0.0105012	4.96083	-0.07148	0.01759	4.3143	0.87	0.01	1	1	1	1	1	NA	1	1
12:6018667:T:C	rs1800386	12	6018667	T	C	0.00437357	0.0047	860	VWF	missense_variant	Von Willebrand disease	Von Willebrand disease	107	all	2.0918	0.3636	8.06	2.17451	0.438667	6.14534	1.90999	0.65015	2.4807	0.99	0.761	1	1	1	1	0	Conflicting_interpretations_of_pathogenicity	NA	NA
12:12718165:T:G	rs2066827	12	12718165	T	G	0.232104	0.241	904	CDKN1B	missense_variant	Type 2 diabetes mellitus	Type 2 diabetes, strict (exclude DM1)	118	all	0.0481	0.0085	7.84	0.0410306	0.0120091	3.19789	0.05526	0.01201	5.3747	0.86	0.036	0	1	0	1	1	NA	NA	NA
12:47784730:A:G	rs7972177	12	47784730	A	G	0.333442	0.3	496	HDAC7	missense_variant	Varicose veins of lower extremity	Varicose veins	266	all	0.0644	0.0098	10.28	0.0436295	0.0142177	2.66755	0.08318	0.01354	9.0913	0.92	0	1	1	0	1	1	NA	NA	NA
12:48329812:G:A	rs1471997	12	48329812	G	A	0.22386	0.13	496	H1FNT	missense_variant	Hypertension	Hypertension	118	all	0.0413	0.006	11.07	0.0435222	0.00689499	9.56036	0.03388	0.01256	2.1548	0.79	0.006	0	0	1	1	1	NA	NA	NA
12:48329812:G:A	rs1471997	12	48329812	G	A	0.22386	0.13	496	H1FNT	missense_variant	Essential hypertension	Hypertension, essential	118	all	0.0413	0.0061	10.76	0.0435336	0.00690038	9.55118	0.03282	0.01345	1.8337	0.79	0.006	0	0	1	1	1	NA	NA	NA
12:50144032:A:G	rs7302981	12	50144032	A	G	0.371784	0.371	343	CERS5	missense_variant	Varicose veins of lower extremity	Varicose veins	266	all	0.0735	0.0095	14.11	0.0757178	0.0140005	7.19623	0.07167	0.01283	7.6321	0.64	0	1	1	1	1	1	NA	1	1
12:50144032:A:G	rs7302981	12	50144032	A	G	0.371784	0.371	343	CERS5	missense_variant	Hypertension	Hypertension	118	all	-0.0365	0.0049	12.97	-0.0363318	0.00594922	8.99341	-0.03699	0.00873	4.6479	0.64	0	0	0	0	0	1	NA	NA	NA
12:50144032:A:G	rs7302981	12	50144032	A	G	0.371784	0.371	343	CERS5	missense_variant	Essential hypertension	Hypertension, essential	118	all	-0.0357	0.005	11.97	-0.036314	0.00595391	8.97221	-0.03431	0.00932	3.6322	0.64	0	0	0	0	0	1	NA	NA	NA
12:52469429:C:T	rs412533	12	52469429	C	T	0.367943	0.324	92	KRT6C	missense_variant	Other non-epithelial cancer of skin	Other malignant neoplasms of skin (=non-melanoma skin cancer)	41	all	-0.0982	0.0098	22.96	-0.118812	0.0131257	18.8523	-0.07239	0.01469	6.0774	0.86	0.08	0	1	1	1	1	NA	NA	NA
12:52519884:C:T	rs11170164	12	52519884	C	T	0.078224	0.0976	92	KRT5	missense_variant	Other non-epithelial cancer of skin	Other malignant neoplasms of skin (=non-melanoma skin cancer)	41	all	0.2012	0.0161	35.02	0.192659	0.0222889	17.2643	0.21049	0.02334	18.7164	0.98	0.503	0	0	0	0	1	NA	NA	NA
12:56716008:A:G	rs2958149	12	56716008	A	G	0.281293	0.189	736	NACA	missense_variant	Cardiac dysrhythmias	Cardiac arrhythmias	49	all	-0.0457	0.0076	8.65	-0.0505274	0.00970647	6.71347	-0.03789	0.01241	2.6441	0	0	0	1	0	1	1	NA	NA	NA
12:56752285:T:G	rs2277339	12	56752285	T	G	0.103124	0.129	736	PRIM1	missense_variant	Excessive, frequent and irregular menstruation	Excessive, frequent and irregular menstruation	435	females	-0.0822	0.0136	8.83	-0.0659402	0.0220488	2.55535	-0.09223	0.01727	7.0357	0.96	0.355	1	1	1	1	1	NA	1	1
12:56752285:T:G	rs2277339	12	56752285	T	G	0.103449	0.129	736	PRIM1	missense_variant	Sleep apnoea	Sleep apnoea	184	all	-0.0866	0.0153	7.81	-0.106241	0.0332081	2.86082	-0.08134	0.01726	5.6093	0.96	0.355	1	1	1	1	1	NA	1	1
12:56752285:T:G	rs2277339	12	56752285	T	G	0.103124	0.13	736	PRIM1	missense_variant	Excessive or frequent menstruation	Menorrhagia	435	females	-0.0913	0.0166	7.44	-0.0764043	0.0268789	2.34915	-0.1004	0.02104	5.7412	0.96	0.355	1	1	1	1	1	NA	1	1
12:71129354:A:C	rs1051334	12	71129354	A	C	0.40526	0.362	699	TSPAN8	missense_variant	Type 2 diabetes mellitus	Type 2 diabetes, strict (exclude DM1)	118	all	0.0452	0.0073	9.18	0.0322044	0.010375	2.71921	0.05808	0.01033	7.7211	0	0	0	0	0	1	1	NA	NA	NA
12:89350996:A:C	rs770087	12	89350996	A	C	0.192003	0.152	966	DUSP6	missense_variant	Abdominal hernia	Hernia	303	all	0.0396	0.0071	7.58	0.0432254	0.00854106	6.37956	0.03137	0.01287	1.8297	0.9	0	1	1	1	1	1	NA	1	1
12:109573425:C:T	rs10774775	12	109573425	C	T	0.260052	0.299	441	MMAB	missense_variant	Senile cataract	Senile cataract	193	all	0.0659	0.0092	12.05	0.0438529	0.0153543	2.36762	0.07831	0.01153	10.9543	0.99	0.556	1	1	1	1	1	NA	1	1
12:109573425:C:T	rs10774775	12	109573425	C	T	0.260052	0.299	441	MMAB	missense_variant	Cataract	Disorders of lens	193	all	0.0512	0.0076	10.8	0.0299021	0.0106436	2.30422	0.0732	0.01083	10.8508	0.99	0.556	1	1	1	1	1	NA	1	1
12:111446804:T:C	rs3184504	12	111446804	T	C	0.482436	0.409	69	SH2B3	missense_variant	Hypertension	Hypertension	118	all	-0.0641	0.0048	40.16	-0.0555632	0.00576245	21.2758	-0.08289	0.00858	21.355	0	0	0	0	0	0	1	NA	NA	NA
12:111446804:T:C	rs3184504	12	111446804	T	C	0.482436	0.409	69	SH2B3	missense_variant	Essential hypertension	Hypertension, essential	118	all	-0.0632	0.0049	37.58	-0.0555743	0.00576697	21.252	-0.0823	0.00916	18.5753	0	0	0	0	0	0	1	NA	NA	NA
12:111446804:T:C	rs3184504	12	111446804	T	C	0.482436	0.409	69	SH2B3	missense_variant	Ischemic Heart Disease	Ischemic heart diseases	238	all	-0.0621	0.0064	21.57	-0.0638278	0.00819974	14.1537	-0.05934	0.0102	8.2258	0	0	0	0	0	0	1	NA	NA	NA
12:111446804:T:C	rs3184504	12	111446804	T	C	0.482436	0.41	69	SH2B3	missense_variant	Rheumatoid arthritis	Rheumatoid arthritis	400	all	-0.103	0.0132	14.23	-0.0749966	0.019755	3.83311	-0.12564	0.01774	11.8529	0	0	0	0	0	1	1	NA	NA	NA
12:111446804:T:C	rs3184504	12	111446804	T	C	0.482436	0.409	69	SH2B3	missense_variant	Rheumatoid arthritis with rheumatoid factor	Seropositive rheumatoid arthritis	400	all	-0.1461	0.0191	13.67	-0.201995	0.0546882	3.65536	-0.13831	0.0204	10.918	0	0	0	0	0	1	1	NA	NA	NA
12:111446804:T:C	rs3184504	12	111446804	T	C	0.482436	0.408	69	SH2B3	missense_variant	Other rheumatoid arthritis	Adult-onset Still disease	400	all	-0.1134	0.015	13.42	-0.0772882	0.0198354	4.01054	-0.16152	0.02288	11.7819	0	0	0	0	0	1	1	NA	NA	NA
12:111446804:T:C	rs3184504	12	111446804	T	C	0.482436	0.408	69	SH2B3	missense_variant	Stroke	Stroke	595	all	-0.0601	0.009	10.7	-0.0527355	0.0141614	3.70737	-0.06494	0.01156	7.7178	0	0	0	1	0	1	1	NA	NA	NA
12:111446804:T:C	rs3184504	12	111446804	T	C	0.482436	0.409	69	SH2B3	missense_variant	Type 1 diabetes with ophthalmic manifestations	Type 1 diabetes with ophthalmic complications	116	all	-0.1663	0.025	10.56	-0.162692	0.0611071	2.11023	-0.16707	0.02737	8.9851	0	0	0	0	0	0	1	NA	NA	NA
12:111446804:T:C	rs3184504	12	111446804	T	C	0.482436	0.408	69	SH2B3	missense_variant	Angina pectoris	Angina pectoris	238	all	-0.0516	0.0081	9.73	-0.0512262	0.0104927	5.97896	-0.05207	0.01271	4.3798	0	0	0	0	0	0	1	NA	NA	NA
12:111446804:T:C	rs3184504	12	111446804	T	C	0.482436	0.408	69	SH2B3	missense_variant	Type 1 diabetes	Type 1 diabetes, strict (exclude DM2)	116	all	-0.1143	0.0192	8.6	-0.102513	0.025907	4.11973	-0.12864	0.02852	5.188	0	0	0	0	0	0	1	NA	NA	NA
12:111446804:T:C	rs3184504	12	111446804	T	C	0.482436	0.408	69	SH2B3	missense_variant	Type 1 diabetes with ketoacidosis	Type 1 diabetes with ketoacidosis	115	all	-0.2016	0.035	8.07	-0.221729	0.082334	2.14995	-0.19715	0.03868	6.4606	0	0	0	0	0	0	1	NA	NA	NA
12:120978847:A:C	rs1169288	12	120978847	A	C	0.312698	0.373	197	HNF1A	missense_variant	Disorders of lipoprotein metabolism and other lipidemias	Disorders of lipoprotein metabolism and other lipidaemias	123	all	0.0589	0.0067	17.62	0.0573733	0.00818434	11.6233	0.06207	0.01188	6.757	0.94	0.013	0	0	0	0	0	Benign	NA	NA
12:120978847:A:C	rs1169288	12	120978847	A	C	0.312698	0.373	197	HNF1A	missense_variant	Hypercholesterolemia	Pure hypercholesterolaemia	123	all	0.06	0.0073	15.84	0.0580982	0.00845194	11.2045	0.06523	0.01418	5.3765	0.94	0.013	0	0	0	0	0	Benign	NA	NA
12:120978847:A:C	rs1169288	12	120978847	A	C	0.312698	0.373	197	HNF1A	missense_variant	Ischemic Heart Disease	Ischemic heart diseases	238	all	0.0412	0.0067	9.01	0.0540264	0.00882133	9.04115	0.02319	0.01043	1.5823	0.94	0.013	0	1	0	1	1	NA	NA	NA
12:120994314:G:C	rs56348580	12	120994314	G	C	0.307672	0.284	197	HNF1A	missense_variant	Type 2 diabetes mellitus	Type 2 diabetes, strict (exclude DM1)	118	all	-0.067	0.0079	16.81	-0.051046	0.0111452	5.33277	-0.08282	0.01109	13.0835	NA	NA	0	0	0	0	1	NA	NA	NA
12:120997672:G:A	rs2464195	12	120997672	G	A	0.348511	0.354	197	HNF1A	missense_variant	Cholelithiasis and cholecystitis	Cholelithiasis, broad definition with cholecystitis	89	all	-0.0758	0.0081	19.88	-0.0787162	0.0116644	10.8255	-0.07299	0.01137	9.87	NA	NA	0	0	0	0	1	NA	NA	NA
12:120997672:G:A	rs2464195	12	120997672	G	A	0.348511	0.354	197	HNF1A	missense_variant	Cholelithiasis	Cholelithiasis	89	all	-0.0731	0.0084	17.52	-0.072609	0.0122076	8.566	-0.07355	0.01156	9.7062	NA	NA	0	0	0	0	1	NA	NA	NA
12:123034565:G:A	rs17884869	12	123034565	G	A	0.0250169	0.0363	378	PITPNM2	missense_variant	Asthma	Asthma	19	all	0.1098	0.0197	7.61	0.0934158	0.0272544	3.21535	0.12755	0.02845	5.1331	0.85	0.996	1	1	0	1	1	NA	NA	NA
12:123321672:C:T	rs1060105	12	123321672	C	T	0.203411	0.21	378	SBNO1	missense_variant	Osteoarthritis of knee	Gonarthrosis	367	all	-0.0678	0.009	13.21	-0.0662986	0.0122045	7.25473	-0.06957	0.01343	6.6515	0.84	0.017	0	1	0	1	1	NA	NA	NA
12:123321672:C:T	rs1060105	12	123321672	C	T	0.203411	0.21	378	SBNO1	missense_variant	Internal derangement of knee	Internal derangement of knee	367	all	-0.0668	0.0098	11.06	-0.0579132	0.014434	4.22087	-0.07432	0.01331	7.6307	0.84	0.017	0	1	0	1	1	NA	NA	NA
13:20189546:AC:A	rs398123814	13	20189546	AC	A	0.00741572	0.0119	1025	GJB2	frameshift_variant	Sensorineural hearing loss	Sensorineural hearing loss	223	all	0.2882	0.0525	7.39	0.708116	0.267971	2.08463	0.27146	0.05358	6.3925	NA	NA	1	1	1	1	0	Pathogenic	NA	NA
13:39655820:T:A	rs3812883	13	39655820	T	A	0.385429	0.365	945	COG6	missense_variant	Varicose veins of lower extremity	Varicose veins	266	all	-0.0529	0.0094	7.69	-0.0345253	0.0138638	1.89405	-0.06881	0.01288	7.0411	0.2	0	1	1	1	1	1	NA	1	1
13:40749261:C:T	rs13508	13	40749261	C	T	0.180426	0.193	773	MRPS31	missense_variant	Uterine leiomyoma	Leiomyoma of uterus	61	females	0.0694	0.0116	8.62	0.0710056	0.0185594	3.88501	0.06836	0.01492	5.3376	0.97	0.951	1	1	1	1	1	NA	1	1
13:95887950:T:G	rs12876018	13	95887950	T	G	0.408735	0.437	1027	UGGT2	missense_variant	Calculus of kidney and ureter	Calculus of kidney and ureter	416	all	0.0768	0.014	7.38	0.0644972	0.0201753	2.85716	0.08826	0.01947	5.2334	0.82	0.071	1	1	1	1	1	NA	1	1
13:103049340:G:A	rs56398830	13	103049340	G	A	0.0110154	0.00512	457	SLC10A2	missense_variant	Cholelithiasis and cholecystitis	Cholelithiasis, broad definition with cholecystitis	89	all	0.291	0.041	11.88	0.309244	0.0486106	9.69989	0.24596	0.0765	2.885	1	0.977	0	1	0	1	1	NA	NA	NA
13:103049340:G:A	rs56398830	13	103049340	G	A	0.0110154	0.00512	457	SLC10A2	missense_variant	Cholelithiasis	Cholelithiasis	89	all	0.2883	0.0426	10.89	0.3057	0.0508762	8.72815	0.24757	0.07785	2.8321	1	0.977	0	1	0	1	1	NA	NA	NA
13:110458888:G:A	rs7990383	13	110458888	G	A	0.394381	0.46	556	COL4A2	missense_variant	Otosclerosis	Otosclerosis	232	all	-0.2191	0.033	10.53	-0.374101	0.0800555	5.52755	-0.18748	0.03616	6.6655	0.01	0	1	1	1	1	1	NA	1	1
13:113140972:G:A	rs61753266	13	113140972	G	A	0.00333109	0.0185	789	F10	missense_variant	Acute pulmonary heart disease	Pulmonary embolism	262	all	-0.444	0.0748	8.54	-0.646171	0.227938	2.3387	-0.41962	0.07918	6.9349	0.19	0.174	1	1	1	1	1	NA	1	1
13:113140972:G:A	rs61753266	13	113140972	G	A	0.00333109	0.0185	789	F10	missense_variant	Pulmonary heart disease	Pulmonary heart disease, diseases of pulmonary circulation	262	all	-0.3902	0.069	7.81	-0.408664	0.175106	1.70761	-0.38676	0.07504	6.594	0.19	0.174	1	1	1	1	1	NA	1	1
13:114281830:G:A	rs3752105	13	114281830	G	A	0.233773	0.235	846	UPF3A	missense_variant	Hypertension	Hypertension	118	all	0.0325	0.0056	8.15	0.0248674	0.006798	3.59492	0.04879	0.00994	6.0349	0.13	0.021	1	1	1	1	1	NA	1	1
13:114281830:G:A	rs3752105	13	114281830	G	A	0.233773	0.234	846	UPF3A	missense_variant	Essential hypertension	Hypertension, essential	118	all	0.0326	0.0057	7.88	0.0250896	0.00680338	3.64553	0.05072	0.01061	5.7533	0.13	0.021	1	1	1	1	1	NA	1	1
14:22843385:G:A	rs1042704	14	22843385	G	A	0.21495	0.209	255	MMP14	missense_variant	Contracture of palmar fascia [Dupuytren's disease]	Palmar fascial fibromatosis [Dupuytren]	380	all	0.1769	0.0208	16.78	0.183815	0.0270391	10.9747	0.16689	0.03245	6.5661	0.82	0.006	0	0	0	0	1	NA	NA	NA
14:22843385:G:A	rs1042704	14	22843385	G	A	0.21495	0.209	255	MMP14	missense_variant	Fasciitis	Fibroblastic disorders	380	all	0.1272	0.0182	11.57	0.175082	0.0254901	11.1883	0.07757	0.02596	2.5522	0.82	0.006	0	0	0	0	1	NA	NA	NA
14:24376635:T:C	rs7149586	14	24376635	T	C	0.337657	0.391	917	NFATC4	missense_variant	Fasciitis	Fibroblastic disorders	380	all	-0.0881	0.0156	7.81	-0.101491	0.022566	5.16276	-0.07586	0.02152	3.3729	0.57	0	1	1	1	1	1	NA	1	1
14:32823916:A:G	rs1051695	14	32823916	A	G	0.46487	0.451	623	AKAP6	missense_variant	Obesity	Obesity	132	all	-0.0596	0.0093	9.8	-0.0485361	0.0119268	4.32683	-0.07678	0.0149	6.5925	0.19	0	1	1	1	1	1	NA	1	1
14:32823916:A:G	rs1051695	14	32823916	A	G	0.46487	0.451	623	AKAP6	missense_variant	Overweight, obesity and other hyperalimentation	Obesity and other hyperalimentation	132	all	-0.0577	0.0093	9.28	-0.0472193	0.0118856	4.14858	-0.07401	0.01487	6.1926	0.19	0	1	1	1	1	1	NA	1	1
14:50188639:G:C	rs72681869	14	50188639	G	C	0.0109302	0.00147	431	SOS2	missense_variant	Hypertension	Hypertension	118	all	-0.2006	0.0278	12.3	-0.196648	0.0285563	11.2422	-0.26773	0.11822	1.6284	0.88	0.174	1	0	1	0	1	NA	NA	NA
14:50188639:G:C	rs72681869	14	50188639	G	C	0.0109302	0.00148	431	SOS2	missense_variant	Essential hypertension	Hypertension, essential	118	all	-0.1981	0.0279	11.93	-0.194208	0.0285727	10.9713	-0.27328	0.12582	1.5249	0.88	0.174	1	0	1	0	1	NA	NA	NA
14:50456531:C:T	rs12881869	14	50456531	C	T	0.0708574	0.0957	431	MAP4K5	missense_variant	Contracture of palmar fascia [Dupuytren's disease]	Palmar fascial fibromatosis [Dupuytren]	380	all	0.1711	0.0306	7.64	0.203147	0.0421594	5.83979	0.13536	0.04457	2.6214	0.28	0.812	1	1	0	1	1	NA	NA	NA
14:50901892:A:G	rs28564871	14	50901892	A	G	0.191679	0.201	431	ABHD12B	missense_variant	Benign neoplasm of colon, rectum, anus and anal canal	Benign neoplasm of colon, rectum, anus and anal canal	54	all	0.0627	0.0113	7.56	0.0693257	0.0146518	5.65208	0.05308	0.0177	2.5677	0	0	1	1	1	1	1	NA	1	1
14:53950804:A:G	rs17563	14	53950804	A	G	0.424921	0.382	463	BMP4	stop_lost	Benign neoplasm of colon, rectum, anus and anal canal	Benign neoplasm of colon, rectum, anus and anal canal	54	all	-0.0645	0.0092	11.68	-0.0708493	0.0117818	8.74088	-0.05466	0.01462	3.7356	0.28	0.007	1	1	1	1	1	NA	0	0
14:53950804:A:G	rs17563	14	53950804	A	G	0.424921	0.382	463	BMP4	stop_lost	Abdominal hernia	Hernia	303	all	-0.0308	0.0056	7.51	-0.0327388	0.00683246	5.78144	-0.02692	0.00955	2.3168	0.28	0.007	1	1	1	1	1	NA	1	1
14:60509819:C:A	rs33912345	14	60509819	C	A	0.388062	0.29	313	SIX6	missense_variant	Glaucoma	Glaucoma	203	all	-0.0915	0.0114	14.9	-0.109251	0.0155971	11.606	-0.07085	0.01683	4.5907	0.44	0.001	0	0	0	0	1	NA	NA	NA
14:60509819:C:A	rs33912345	14	60509819	C	A	0.388062	0.29	313	SIX6	missense_variant	Open-angle glaucoma	Juvenile Open Angle Glaucoma	203	all	-0.1502	0.0215	11.52	-0.137006	0.0385438	3.42181	-0.1562	0.02595	8.7574	0.44	0.001	0	0	0	0	1	NA	NA	NA
14:60509819:C:A	rs33912345	14	60509819	C	A	0.388062	0.29	313	SIX6	missense_variant	Open-angle glaucoma	Primary open-angle glaucoma	203	all	-0.1377	0.0199	11.37	-0.137006	0.0385438	3.42181	-0.13794	0.02319	8.5643	0.44	0.001	0	0	0	0	1	NA	NA	NA
14:64146140:C:A	rs10151658	14	64146140	C	A	0.417932	0.425	388	SYNE2	missense_variant	Atrial fibrillation and flutter	Atrial fibrillation and flutter	49	all	-0.0646	0.0086	13.09	-0.0631839	0.0112693	7.68576	-0.06658	0.01349	6.0985	0.3	0.012	0	0	0	0	1	NA	NA	NA
14:64146140:C:A	rs10151658	14	64146140	C	A	0.417932	0.425	388	SYNE2	missense_variant	Cardiac dysrhythmias	Cardiac arrhythmias	49	all	-0.0433	0.0066	10.28	-0.0422741	0.00889945	5.69203	-0.04463	0.00984	5.2399	0.3	0.012	0	0	0	0	1	NA	NA	NA
14:75071514:G:T	rs3742778	14	75071514	G	T	0.475767	0.474	293	ZC2HC1C	missense_variant	Follicular cysts of skin and subcutaneous tissue	Follicular cysts of skin and subcutaneous tissue	346	all	-0.1075	0.0132	15.43	-0.109688	0.0155283	11.7903	-0.10195	0.02506	4.3255	0.81	0.003	1	1	1	1	1	NA	1	1
14:80784911:T:C	rs327463	14	80784911	T	C	0.413719	0.26	402	CEP128	missense_variant	Thyrotoxicosis with or without goitre	Thyrotoxicosis	137	all	0.1393	0.0189	12.78	0.140481	0.0309873	5.23644	0.13863	0.02384	8.2177	0.8	0.89	1	1	1	1	1	NA	1	1
14:80784911:T:C	rs327463	14	80784911	T	C	0.413719	0.26	402	CEP128	missense_variant	Graves' disease	Thyrotoxicosis with diffuse goitre	137	all	0.2095	0.0286	12.63	0.233217	0.0620042	3.77203	0.20308	0.03222	9.5351	0.8	0.89	1	1	1	1	1	NA	1	1
14:94378610:C:T	rs28929474	14	94378610	C	T	0.0201253	0.0196	120	SERPINA1	missense_variant	Emphysema	Emphysema	91	all	0.8708	0.0789	27.61	0.719152	0.0854773	16.3997	1.73991	0.20464	16.73	0.93	1	1	0	1	0	0	Pathogenic,_risk_factor	NA	NA
14:94378610:C:T	rs28929474	14	94378610	C	T	0.0201253	0.0198	120	SERPINA1	missense_variant	Cholelithiasis	Cholelithiasis	89	all	0.2748	0.0277	22.44	0.220888	0.0386815	7.94811	0.33162	0.03973	16.1507	0.93	1	0	1	0	1	1	NA	NA	NA
14:94378610:C:T	rs28929474	14	94378610	C	T	0.0201253	0.0198	120	SERPINA1	missense_variant	Cholelithiasis and cholecystitis	Cholelithiasis, broad definition with cholecystitis	89	all	0.2633	0.0269	21.84	0.20256	0.0371895	7.28976	0.33033	0.03907	16.5529	0.93	1	0	1	0	1	1	NA	NA	NA
14:94378610:C:T	rs28929474	14	94378610	C	T	0.0201253	0.0199	120	SERPINA1	missense_variant	Chronic airway obstruction	Chronic lower respiratory diseases	91	all	0.1634	0.0251	10.14	0.189315	0.0429459	4.98204	0.15005	0.03091	5.9174	0.93	1	1	0	1	0	1	NA	NA	NA
14:94378610:C:T	rs28929474	14	94378610	C	T	0.0201253	0.0198	120	SERPINA1	missense_variant	Obstructive chronic bronchitis	Other chronic obstructive pulmonary disease	91	all	0.2372	0.0381	9.34	0.130847	0.0485395	2.15339	0.40664	0.06129	10.4876	0.93	1	1	0	1	0	0	Pathogenic,_risk_factor	NA	NA
14:94378610:C:T	rs28929474	14	94378610	C	T	0.0201253	0.0198	120	SERPINA1	missense_variant	Obstructive chronic bronchitis	Early onset COPD	91	all	0.238	0.042	7.83	0.130847	0.0485395	2.15339	0.55816	0.08392	10.5362	0.93	1	1	0	1	0	0	Pathogenic,_risk_factor	NA	NA
14:99675352:T:C	rs7158073	14	99675352	T	C	0.420424	0.431	660	HHIPL1	missense_variant	Ischemic Heart Disease	Ischemic heart diseases	238	all	-0.0404	0.0064	9.5	-0.0335365	0.00831533	4.25926	-0.05054	0.01011	6.2383	0.55	0.003	0	0	0	0	1	NA	NA	NA
14:99675352:T:C	rs7158073	14	99675352	T	C	0.420424	0.431	660	HHIPL1	missense_variant	Angina pectoris	Angina pectoris	238	all	-0.0496	0.0081	8.99	-0.0333331	0.0106388	2.76213	-0.0724	0.01259	8.0471	0.55	0.003	0	0	0	0	1	NA	NA	NA
14:103563041:C:G	rs2274268	14	103563041	C	G	0.350285	0.295	844	APOPT1	missense_variant	Otosclerosis	Otosclerosis	232	all	0.2065	0.0357	8.16	0.277559	0.0825176	3.11395	0.19018	0.03954	5.8215	0.78	0	1	1	1	1	1	NA	1	1
14:103699416:G:A	rs861539	14	103699416	G	A	0.373331	0.309	844	XRCC3	missense_variant	Hypertension	Hypertension	118	all	-0.0276	0.005	7.47	-0.0268328	0.00597887	5.14316	-0.02942	0.00913	2.8945	0.83	0.19	0	1	1	1	1	NA	NA	NA
15:27985172:C:T	rs1800407	15	27985172	C	T	0.0864724	0.0451	292	OCA2	missense_variant	Cataract	Disorders of lens	193	all	0.1099	0.0135	15.45	0.112686	0.0162928	11.3338	0.10387	0.02401	4.8202	0.98	0.986	0	1	0	1	0	Benign	NA	NA
15:27985172:C:T	rs1800407	15	27985172	C	T	0.0864724	0.0451	292	OCA2	missense_variant	Senile cataract	Senile cataract	193	all	0.1131	0.0173	10.17	0.107222	0.0235856	5.26238	0.12004	0.02556	5.576	0.98	0.986	0	1	0	1	1	NA	NA	NA
15:27985172:C:T	rs1800407	15	27985172	C	T	0.0864724	0.0451	292	OCA2	missense_variant	Other non-epithelial cancer of skin	Other malignant neoplasms of skin (=non-melanoma skin cancer)	41	all	0.1163	0.0183	9.64	0.0839193	0.0219283	3.88699	0.19178	0.03347	7.999	0.98	0.986	0	1	0	0	0	Benign	NA	NA
15:41184011:T:C	rs522063	15	41184011	T	C	0.265263	0.262	781	EXD1	missense_variant	Hypertension	Hypertension	118	all	-0.0321	0.0054	8.57	-0.0301064	0.00651292	5.42134	-0.03629	0.00959	3.8109	0	0	1	0	1	0	1	NA	NA	NA
15:41184011:T:C	rs522063	15	41184011	T	C	0.265263	0.262	781	EXD1	missense_variant	Essential hypertension	Hypertension, essential	118	all	-0.0315	0.0055	8.01	-0.0303981	0.00651801	5.50786	-0.0344	0.01026	3.0967	0	0	1	0	1	0	1	NA	NA	NA
15:45099877:G:A	rs269868	15	45099877	G	A	0.077801	0.071	611	DUOX2	missense_variant	Iron deficiency anaemias	Iron deficiency anaemia	96	all	-0.1318	0.0205	9.91	-0.128812	0.0259897	6.14349	-0.13675	0.03329	4.3985	0.95	0.167	1	1	1	1	1	NA	0	0
15:48134287:A:G	rs1426654	15	48134287	A	G	0.000891007	0.0111	277	SLC24A5	missense_variant	Other non-epithelial cancer of skin	Other malignant neoplasms of skin (=non-melanoma skin cancer)	41	all	-0.4102	0.0679	8.82	-0.733215	0.264897	2.24861	-0.38746	0.07022	7.4638	0	0	0	1	0	1	1	NA	NA	NA
15:48992804:G:C	rs34895054	15	48992804	G	C	0.258722	0.299	277	SECISBP2L	missense_variant	Thyrotoxicosis with or without goitre	Thyrotoxicosis	137	all	0.1581	0.0191	15.9	0.122282	0.0345286	3.40023	0.17388	0.02293	13.4726	0.94	0.01	1	1	1	1	1	NA	1	1
15:50490506:A:G	rs11638390	15	50490506	A	G	0.168539	0.0884	851	USP8	missense_variant	Osteoarthritis of knee	Gonarthrosis	367	all	0.0615	0.0107	8.09	0.064282	0.0128179	6.27553	0.05513	0.01919	2.3899	0.45	0	1	1	0	1	1	NA	NA	NA
15:52061301:C:G	rs35697691	15	52061301	C	G	0.0894287	0.0418	871	MAPK6	missense_variant	Osteoarthritis of knee	Gonarthrosis	367	all	0.0819	0.0143	8.01	0.0695982	0.0167462	4.48974	0.11503	0.02741	4.5666	0.81	0.992	1	1	1	1	1	NA	1	1
15:57632516:A:C	rs147301839	15	57632516	A	C	0.00385297	0.0119	478	MYZAP	missense_variant	Cardiac dysrhythmias	Cardiac arrhythmias	49	all	0.2584	0.0372	11.41	0.216352	0.0668533	2.91677	0.27728	0.04481	9.2154	0.99	0.5135	0	1	0	1	1	NA	NA	NA
15:57632516:A:C	rs147301839	15	57632516	A	C	0.00385297	0.0119	478	MYZAP	missense_variant	Atrial fibrillation and flutter	Atrial fibrillation and flutter	49	all	0.3081	0.049	9.49	0.312762	0.0824941	3.82437	0.30551	0.0609	6.2784	0.99	0.5135	0	1	0	1	1	NA	NA	NA
15:57632516:A:C	rs147301839	15	57632516	A	C	0.00385297	0.0117	478	MYZAP	missense_variant	Other cardiac arrhythmias	Other arrhythmias	255	all	0.335	0.0557	8.75	0.484398	0.180543	2.13689	0.31928	0.05851	7.3151	0.99	0.5135	0	1	0	1	1	NA	NA	NA
15:57963929:C:T	rs4646626	15	57963929	C	T	0.458104	0.458	478	ALDH1A2	missense_variant	Osteoarthritis of knee	Gonarthrosis	367	all	-0.0431	0.0073	8.52	-0.0561784	0.00972445	8.11899	-0.02653	0.01093	1.8173	0.67	0	0	0	0	0	1	NA	NA	NA
15:63678257:T:C	rs2228510	15	63678257	T	C	0.442407	0.409	755	HERC1	missense_variant	Type 2 diabetes mellitus	Type 2 diabetes, strict (exclude DM1)	118	all	-0.0434	0.0072	8.74	-0.04663	0.0102796	5.24197	-0.04021	0.01012	4.1525	0.72	0	0	1	0	1	1	NA	NA	NA
15:67236036:T:G	rs7173826	15	67236036	T	G	0.324643	0.352	508	AAGAB	missense_variant	Asthma	Asthma	19	all	-0.0488	0.0072	10.98	-0.0574246	0.00935664	9.07607	-0.03641	0.01116	2.9577	0.52	0.019	0	0	0	0	1	NA	NA	NA
15:67236036:T:G	rs7173826	15	67236036	T	G	0.324643	0.351	508	AAGAB	missense_variant	Abdominal hernia	Hernia	303	all	-0.037	0.0058	9.73	-0.0396543	0.00724983	7.346	-0.03235	0.00973	3.053	0.52	0.019	1	1	1	1	1	NA	1	1
15:68335825:C:T	rs2306022	15	68335825	C	T	0.0899484	0.0888	829	ITGA11	missense_variant	Fasciitis	Fibroblastic disorders	380	all	0.1518	0.026	8.26	0.126429	0.0366195	3.25537	0.1777	0.03699	5.8082	0.86	0.024	0	0	0	0	1	NA	NA	NA
15:73343504:C:T	rs151004999	15	73343504	C	T	0.000453141	0.00171	101	HCN4	missense_variant	Atrial fibrillation and flutter	Atrial fibrillation and flutter	49	all	0.7223	0.1301	7.55	0.744708	0.212425	3.34167	0.7088	0.1646	4.7795	0.95	0.409	1	1	0	0	1	NA	NA	NA
15:73927241:G:A	rs3825942	15	73927241	G	A	0.153901	0.169	101	LOXL1	missense_variant	Open-angle glaucoma	Primary open-angle glaucoma	203	all	-0.3061	0.0256	32.28	-0.125296	0.0528813	1.74915	-0.36127	0.02922	34.3833	0.99	0.001	0	0	0	0	1	NA	NA	NA
15:73927241:G:A	rs3825942	15	73927241	G	A	0.153901	0.169	101	LOXL1	missense_variant	Glaucoma	Glaucoma	203	all	-0.1638	0.015	26.92	-0.082997	0.0216221	3.90737	-0.23921	0.0209	29.6005	0.99	0.001	0	0	0	0	1	NA	NA	NA
15:73927241:G:A	rs3825942	15	73927241	G	A	0.153901	0.169	101	LOXL1	missense_variant	Open-angle glaucoma	Juvenile Open Angle Glaucoma	203	all	-0.1483	0.0272	7.32	-0.125296	0.0528813	1.74915	-0.15656	0.03167	6.1137	0.99	0.001	0	0	0	0	1	NA	NA	NA
15:76203999:C:T	rs937733	15	76203999	C	T	0.266823	0.276	649	TMEM266	missense_variant	Diverticulosis and diverticulitis	Diverticular disease of intestine	54	all	-0.0492	0.0078	9.6	-0.0475911	0.00937369	6.4165	-0.05257	0.01388	3.8192	0.33	0	1	1	1	1	1	NA	1	1
15:78590583:G:A	rs16969968	15	78590583	G	A	0.329549	0.331	63	CHRNA5	missense_variant	Obstructive chronic bronchitis	Other chronic obstructive pulmonary disease	91	all	0.1568	0.0113	42.86	0.122883	0.0147543	16.0874	0.20544	0.01767	30.5223	0.84	0.011	0	0	0	0	1	NA	NA	NA
15:78590583:G:A	rs16969968	15	78590583	G	A	0.329549	0.33	63	CHRNA5	missense_variant	Obstructive chronic bronchitis	Early onset COPD	91	all	0.1572	0.0125	35.34	0.122883	0.0147543	16.0874	0.24634	0.02378	24.424	0.84	0.011	0	0	0	0	1	NA	NA	NA
15:78590583:G:A	rs16969968	15	78590583	G	A	0.329549	0.33	63	CHRNA5	missense_variant	Obstructive chronic bronchitis	Later onset COPD	91	all	0.1341	0.0126	25.66	0.122883	0.0147543	16.0874	0.16488	0.02437	10.8772	0.84	0.011	0	0	0	0	1	NA	NA	NA
15:78590583:G:A	rs16969968	15	78590583	G	A	0.329549	0.331	63	CHRNA5	missense_variant	Malignant neoplasm of bronchus and lung	Malignant neoplasm of bronchus and lung	26	all	0.2109	0.02	25.37	0.167141	0.0279226	8.66711	0.2565	0.02853	18.6099	0.84	0.011	0	0	0	0	0	drug_response	NA	NA
15:78590583:G:A	rs16969968	15	78590583	G	A	0.329549	0.331	63	CHRNA5	missense_variant	Chronic airway obstruction	Chronic lower respiratory diseases	91	all	0.0776	0.0075	24.09	0.107298	0.01331	15.1227	0.06356	0.00916	11.3968	0.84	0.011	0	0	0	0	1	NA	NA	NA
15:78590583:G:A	rs16969968	15	78590583	G	A	0.329549	0.329	63	CHRNA5	missense_variant	Emphysema	Emphysema	91	all	0.2423	0.0265	19.24	0.238859	0.0310172	13.8692	0.2517	0.0509	6.1189	0.84	0.011	0	0	0	0	1	NA	NA	NA
15:78590583:G:A	rs16969968	15	78590583	G	A	0.329549	0.331	63	CHRNA5	missense_variant	Malignant neoplasm of bronchus and lung	Non-small cell lung cancer, adenocarcinoma	26	all	0.1997	0.0244	15.56	0.167141	0.0279226	8.66711	0.30502	0.05023	8.8994	0.84	0.011	0	0	0	0	0	drug_response	NA	NA
15:78590583:G:A	rs16969968	15	78590583	G	A	0.329549	0.331	63	CHRNA5	missense_variant	Malignant neoplasm of bronchus and lung	Non-small cell lung cancer, squamous	26	all	0.193	0.0251	13.78	0.167141	0.0279226	8.66711	0.30352	0.05778	6.8249	0.84	0.011	0	0	0	0	0	drug_response	NA	NA
15:78590583:G:A	rs16969968	15	78590583	G	A	0.329549	0.331	63	CHRNA5	missense_variant	Pneumonia, unspecified organism	Pneumonia, organism unspecified	284	all	0.0573	0.0081	11.93	0.0720694	0.0141234	6.47547	0.05012	0.00981	6.4847	0.84	0.011	1	1	1	0	1	NA	NA	NA
15:78590583:G:A	rs16969968	15	78590583	G	A	0.329549	0.331	63	CHRNA5	missense_variant	Malignant neoplasm of bronchus and lung	Small cell lung cancer	26	all	0.175	0.0264	10.47	0.167141	0.0279226	8.66711	0.24192	0.08121	2.5385	0.84	0.011	0	0	0	0	0	drug_response	NA	NA
15:78590583:G:A	rs16969968	15	78590583	G	A	0.329549	0.331	63	CHRNA5	missense_variant	Abnormal findings examination of lungs	Abnormal findings on diagnostic imaging of lung	26	all	0.0931	0.0142	10.18	0.0793437	0.0268987	2.4975	0.09841	0.0168	8.33	0.84	0.011	0	0	0	0	1	NA	NA	NA
15:78590583:G:A	rs16969968	15	78590583	G	A	0.329549	0.331	63	CHRNA5	missense_variant	Atherosclerosis	Atherosclerosis, excluding cerebral, coronary and PAD	109	all	0.098	0.0164	8.61	0.140625	0.0379614	3.67392	0.08819	0.01823	5.8794	0.84	0.011	0	1	1	1	1	NA	NA	NA
15:78790778:G:A	rs2127898	15	78790778	G	A	0.255262	0.367	63	ADAMTS7	missense_variant	Ischemic Heart Disease	Ischemic heart diseases	238	all	0.068	0.007	21.82	0.0552914	0.00936739	8.4462	0.08367	0.0104	15.0528	0.99	0.976	0	0	0	0	1	NA	NA	NA
15:78790778:G:A	rs2127898	15	78790778	G	A	0.255262	0.366	63	ADAMTS7	missense_variant	Unstable angina (intermediate coronary syndrome)	Unstable angina pectoris	238	all	0.081	0.0144	7.74	0.061865	0.022396	2.24115	0.09457	0.01881	6.3061	0.99	0.976	0	0	0	0	1	NA	NA	NA
15:78796769:A:G	rs3825807	15	78796769	A	G	0.449061	0.347	63	ADAMTS7	missense_variant	Angina pectoris	Angina pectoris	238	all	-0.0798	0.0082	21.41	-0.0636847	0.0105883	8.74396	-0.10463	0.01315	14.7462	0.6	0	0	0	0	0	0	Benign	NA	NA
15:89804583:G:A	rs17240268	15	89804583	G	A	0.0895971	0.0711	111	ANPEP	missense_variant	Cholelithiasis and cholecystitis	Cholelithiasis, broad definition with cholecystitis	89	all	-0.0971	0.0145	10.69	-0.108316	0.0198335	7.3253	-0.08422	0.02118	4.1548	0.8	0.509	0	1	0	1	1	NA	NA	NA
15:89804583:G:A	rs17240268	15	89804583	G	A	0.0895971	0.0711	111	ANPEP	missense_variant	Cholelithiasis	Cholelithiasis	89	all	-0.0972	0.015	10.09	-0.107751	0.0207749	6.66923	-0.08582	0.02154	4.1684	0.8	0.509	0	1	0	1	1	NA	NA	NA
15:90088702:C:T	rs121913502	15	90088702	C	T	7.12806e-05	8.292e-05	111	IDH2	missense_variant	Myeloid leukaemia	Myeloid leukaemia	86	all	5.5133	0.4822	29.55	5.46235	0.482936	28.935	22.2473	8.7509	1.95821	1	0.987	1	1	1	1	0	Pathogenic/Likely_pathogenic	NA	NA
15:90088702:C:T	rs121913502	15	90088702	C	T	7.12806e-05	8.204e-05	111	IDH2	missense_variant	Other sepsis	Other septicaemia	9	all	2.88	0.4061	11.88	2.69826	0.424611	9.68011	4.8334	1.3919	3.28769	1	0.987	1	1	1	1	1	NA	1	1
15:90885359:T:G	rs7183988	15	90885359	T	G	0.473695	0.408	90	FES	missense_variant	Ischemic Heart Disease	Ischemic heart diseases	238	all	-0.0503	0.0064	14.42	-0.0590522	0.00822508	12.1552	-0.03694	0.0102	3.5319	NA	NA	0	1	0	1	1	NA	NA	NA
15:90885359:T:G	rs7183988	15	90885359	T	G	0.473695	0.408	90	FES	missense_variant	Angina pectoris	Angina pectoris	238	all	-0.0554	0.0081	11.09	-0.0593921	0.0105249	7.77699	-0.04965	0.01272	4.0236	NA	NA	0	1	0	1	1	NA	NA	NA
15:90885406:G:A	rs7177338	15	90885406	G	A	0.475151	0.408	90	FES	missense_variant	Hypertension	Hypertension	118	all	-0.0606	0.0048	35.92	-0.0560769	0.0057771	21.5495	-0.07065	0.00859	15.7193	NA	NA	0	0	0	0	1	NA	NA	NA
15:90885406:G:A	rs7177338	15	90885406	G	A	0.475151	0.408	90	FES	missense_variant	Essential hypertension	Hypertension, essential	118	all	-0.0601	0.0049	33.96	-0.056094	0.00578169	21.5293	-0.07011	0.00917	13.6746	NA	NA	0	0	0	0	1	NA	NA	NA
15:101029169:C:T	rs41531245	15	101029169	C	T	0.000860458	0.00786	207	LRRK1	missense_variant	Contracture of palmar fascia [Dupuytren's disease]	Palmar fascial fibromatosis [Dupuytren]	380	all	1.2865	0.1404	19.3	1.25931	0.260927	5.8567	1.29762	0.16657	14.1742	0.89	0.101	1	1	1	1	1	NA	1	1
15:101029169:C:T	rs41531245	15	101029169	C	T	0.000860458	0.00785	207	LRRK1	missense_variant	Fasciitis	Fibroblastic disorders	380	all	0.9195	0.1143	15.05	1.21542	0.248265	6.00889	0.83981	0.12881	10.1526	0.89	0.101	1	1	1	1	1	NA	1	1
15:101029169:C:T	rs41531245	15	101029169	C	T	0.000860458	0.00753	207	LRRK1	missense_variant	Umbilical hernia	Umbilical hernia	333	all	0.92	0.123	13.13	0.926201	0.372671	1.88793	0.91921	0.13028	11.765	0.89	0.101	1	1	1	1	1	NA	1	1
16:1953015:G:A	rs140185678	16	1953015	G	A	0.0349237	0.0454	331	RPL3L	missense_variant	Atrial fibrillation and flutter	Atrial fibrillation and flutter	49	all	0.168	0.0213	14.45	0.196012	0.0285962	11.1452	0.13281	0.03209	4.4579	0.98	0.992	0	1	0	0	1	NA	NA	NA
16:1953015:G:A	rs140185678	16	1953015	G	A	0.0349237	0.0449	331	RPL3L	missense_variant	Cardiac dysrhythmias	Cardiac arrhythmias	49	all	0.1169	0.0165	11.89	0.14424	0.0229857	9.45691	0.08808	0.02364	3.7122	0.98	0.992	0	1	0	0	1	NA	NA	NA
16:16163078:G:A	rs72653706	16	16163078	G	A	0.0018953	0.00243	596	ABCC6	stop_gained	Other congenital malformations of skin	Other congenital malformations of skin	493	all	2.3752	0.3667	10.03	2.52624	0.451768	7.64857	2.0834	0.62787	3.0429	NA	NA	1	1	1	1	0	Pathogenic	NA	NA
16:20349765:T:TTCTGCCAGA	rs111285796	16	20349765	T	TTCTGCCAGA	0.18257	0.226	262	UMOD	inframe_insertion	Hypertension	Hypertension	118	all	-0.0509	0.006	16.51	-0.0543384	0.00751599	12.3151	-0.0447	0.0101	5.0147	NA	NA	0	0	0	0	1	NA	NA	NA
16:20349765:T:TTCTGCCAGA	rs111285796	16	20349765	T	TTCTGCCAGA	0.18257	0.226	262	UMOD	inframe_insertion	Essential hypertension	Hypertension, essential	118	all	-0.0514	0.0062	16.08	-0.0541828	0.00752207	12.2305	-0.0456	0.01078	4.6337	NA	NA	0	0	0	0	1	NA	NA	NA
16:20349765:T:TTCTGCCAGA	rs111285796	16	20349765	T	TTCTGCCAGA	0.18257	0.226	262	UMOD	inframe_insertion	Chronic kidney disease (CKD)	Chronic kidney disease	413	all	-0.1406	0.017	15.86	-0.140681	0.0230674	8.9709	-0.14055	0.02518	7.6254	NA	NA	0	0	0	0	1	NA	NA	NA
16:20349765:T:TTCTGCCAGA	rs111285796	16	20349765	T	TTCTGCCAGA	0.18257	0.226	262	UMOD	inframe_insertion	Renal failure	Renal failure	413	all	-0.1021	0.0131	14.12	-0.0983991	0.0169824	8.16331	-0.10755	0.0207	6.6901	NA	NA	0	0	0	0	1	NA	NA	NA
16:20349765:T:TTCTGCCAGA	rs111285796	16	20349765	T	TTCTGCCAGA	0.18257	0.226	262	UMOD	inframe_insertion	Urinary calculus	Urolithiasis	416	all	0.0864	0.0156	7.49	0.124572	0.0218869	7.90015	0.04665	0.02232	1.4366	NA	NA	0	0	0	0	1	NA	NA	NA
16:27344882:A:G	rs1805010	16	27344882	A	G	0.453808	0.374	382	IL4R	missense_variant	Asthma	Asthma	19	all	0.0512	0.0068	13.14	0.0395979	0.00873495	5.236	0.06942	0.01098	9.5852	0	0	0	0	0	0	1	NA	NA	NA
16:27344882:A:G	rs1805010	16	27344882	A	G	0.453808	0.373	382	IL4R	missense_variant	Asthma	Childhood asthma (age<16)	19	all	0.0502	0.0083	8.81	0.0395979	0.00873495	5.236	0.14964	0.0268	7.6274	0	0	0	0	0	0	1	NA	NA	NA
16:28496323:C:G	rs180743	16	28496323	C	G	0.411802	0.47	434	APOBR	missense_variant	Overweight, obesity and other hyperalimentation	Obesity and other hyperalimentation	132	all	0.0665	0.0093	12.01	0.0663671	0.0120117	7.48265	0.06666	0.01477	5.1943	0.65	0	0	0	1	1	1	NA	NA	NA
16:28871920:A:G	rs7498665	16	28871920	A	G	0.399991	0.413	434	SH2B1	missense_variant	Obesity	Obesity	132	all	0.0677	0.0094	12.21	0.065486	0.0120759	7.23176	0.07113	0.01501	5.6664	0	0	0	0	0	0	1	NA	NA	NA
16:28871920:A:G	rs7498665	16	28871920	A	G	0.399991	0.413	434	SH2B1	missense_variant	Varicose veins of lower extremity	Varicose veins	266	all	0.051	0.0092	7.48	0.0779601	0.0136532	7.94709	0.02827	0.01254	1.6166	0	0	1	1	1	1	1	NA	1	1
16:50301163:C:A	rs78534766	16	50301163	C	A	0.00600284	0.0087	165	ADCY7	missense_variant	Inflammatory bowel disease and other gastroenteritis and colitis	Inflammatory bowel disease	299	all	0.4344	0.0759	7.97	0.400463	0.117348	3.19151	0.45886	0.0996	5.3892	1	0.823	0	0	0	0	1	NA	NA	NA
16:50729867:G:GC	rs199883290	16	50729867	G	GC	0.0185483	0.0151	165	NOD2	frameshift_variant	Regional enteritis	Crohn disease (strict definition, all UC cases excluded)	299	all	0.8675	0.0883	22.06	0.76214	0.095232	14.9157	1.51303	0.2357	9.8639	NA	NA	1	0	0	0	0	Conflicting_interpretations_of_pathogenicity,_association	NA	NA
16:50729867:G:GC	rs199883290	16	50729867	G	GC	0.0185483	0.0151	165	NOD2	frameshift_variant	Inflammatory bowel disease and other gastroenteritis and colitis	Inflammatory bowel disease	299	all	0.3374	0.0495	11.02	0.402308	0.0674597	8.60795	0.26159	0.07288	3.4796	NA	NA	1	0	0	0	0	Conflicting_interpretations_of_pathogenicity,_association	NA	NA
16:69167147:C:T	rs61185783	16	69167147	C	T	0.0377589	0.0691	1015	UTP4	missense_variant	Other non-epithelial cancer of skin	Other malignant neoplasms of skin (=non-melanoma skin cancer)	41	all	-0.1161	0.0211	7.42	-0.0679615	0.0330118	1.40316	-0.14939	0.02746	7.2759	0.98	0.764	1	1	1	1	1	NA	1	1
16:88713767:G:A	rs4782321	16	88713767	G	A	0.1501	0.158	22	CTU2	missense_variant	Varicose veins of lower extremity	Varicose veins	266	all	-0.1385	0.0138	22.87	-0.109016	0.0233448	5.52073	-0.15451	0.01718	18.6242	0.49	0.005	1	1	1	1	1	NA	1	1
16:88738326:A:G	rs7184427	16	88738326	A	G	0.154189	0.141	22	PIEZO1	missense_variant	Other disorders of veins	Other disorders of veins	269	all	-0.1923	0.0249	13.91	-0.201993	0.0832319	1.8173	-0.19138	0.02614	12.6128	0.99	0.014	1	1	1	0	1	NA	NA	NA
16:88742335:A:G	rs6500495	16	88742335	A	G	0.129518	0.121	22	PIEZO1	missense_variant	Varicose veins of lower extremity	Varicose veins	266	all	-0.1887	0.0136	43.31	-0.177636	0.0193545	19.3574	-0.19927	0.01899	25.0421	0	0	1	1	0	1	1	NA	NA	NA
16:89561665:G:A	rs9930567	16	89561665	G	A	0.208312	0.187	22	RPL13	missense_variant	Other non-epithelial cancer of skin	Other malignant neoplasms of skin (=non-melanoma skin cancer)	41	all	-0.1102	0.0118	20.12	-0.0699046	0.0156344	5.10913	-0.16296	0.01788	19.1089	0.72	0.021	1	0	1	0	1	NA	NA	NA
16:89561665:G:A	rs9930567	16	89561665	G	A	0.208312	0.187	22	RPL13	missense_variant	Dermatitis due to solar radiation	Radiation-related disorders of the skin and subcutaneous tissue	357	all	-0.131	0.0192	11.09	-0.083369	0.0319269	2.04473	-0.15771	0.02394	10.3496	0.72	0.021	1	1	1	1	1	NA	1	1
16:89561665:G:A	rs9930567	16	89561665	G	A	0.208312	0.187	22	RPL13	missense_variant	Chronic dermatitis due to solar radiation	Skin changes due to chronic exposure to nonionizing radiation	357	all	-0.1369	0.02	11.08	-0.084306	0.0325528	2.01761	-0.1689	0.02541	10.52	0.72	0.021	1	1	1	1	1	NA	1	1
16:89773358:G:C	rs17232910	16	89773358	G	C	0.090679	0.0586	22	FANCA	missense_variant	Other non-epithelial cancer of skin	Other malignant neoplasms of skin (=non-melanoma skin cancer)	41	all	0.1067	0.0175	9.02	0.061027	0.0217184	2.30493	0.19013	0.02933	10.0454	0.85	0	0	0	0	0	1	NA	NA	NA
16:89860743:C:T	rs141817469	16	89860743	C	T	0.0353119	0.0317	22	SPIRE2	missense_variant	Other non-epithelial cancer of skin	Other malignant neoplasms of skin (=non-melanoma skin cancer)	41	all	-0.1445	0.0264	7.35	-0.120168	0.0351732	3.19763	-0.17596	0.04001	4.9621	0.78	0	1	1	0	0	1	NA	NA	NA
16:89919709:C:T	rs1805007	16	89919709	C	T	0.104128	0.0663	22	MC1R	missense_variant	Other non-epithelial cancer of skin	Other malignant neoplasms of skin (=non-melanoma skin cancer)	41	all	0.3261	0.016	91.62	0.280345	0.0193363	46.9063	0.42544	0.02849	49.6943	0.99	0.987	0	0	0	1	0	Conflicting_interpretations_of_pathogenicity	NA	NA
16:89919709:C:T	rs1805007	16	89919709	C	T	0.104128	0.0662	22	MC1R	missense_variant	Chronic dermatitis due to solar radiation	Skin changes due to chronic exposure to nonionizing radiation	357	all	0.4682	0.0284	60.27	0.332845	0.0391392	16.7377	0.61903	0.04132	50.0189	0.99	0.987	0	0	0	1	1	NA	NA	NA
16:89919709:C:T	rs1805007	16	89919709	C	T	0.104128	0.0663	22	MC1R	missense_variant	Dermatitis due to solar radiation	Radiation-related disorders of the skin and subcutaneous tissue	357	all	0.4427	0.0273	58.28	0.32698	0.0384397	16.7457	0.56103	0.03887	46.4936	0.99	0.987	0	0	0	1	1	NA	NA	NA
16:89919709:C:T	rs1805007	16	89919709	C	T	0.104128	0.0663	22	MC1R	missense_variant	Malignant melanoma of skin	Malignant melanoma of skin	38	all	0.455	0.0412	27.63	0.449861	0.0418075	26.2757	0.62574	0.24142	2.0202	0.99	0.987	0	0	0	1	0	Conflicting_interpretations_of_pathogenicity	NA	NA
16:89919709:C:T	rs1805007	16	89919709	C	T	0.104128	0.0663	22	MC1R	missense_variant	Carcinoma in situ of skin	Carcinoma in situ of skin	83	all	0.4532	0.0505	18.57	0.438662	0.0690421	9.67693	0.46985	0.07395	9.6772	0.99	0.987	0	0	0	1	1	NA	NA	NA
16:89919709:C:T	rs1805007	16	89919709	C	T	0.104128	0.0663	22	MC1R	missense_variant	Melanocytic nevi	Melanocytic naevi	64	all	0.1603	0.0253	9.66	0.191653	0.0317726	8.79073	0.10643	0.04163	1.9757	0.99	0.987	1	1	1	1	0	Conflicting_interpretations_of_pathogenicity	NA	NA
16:89919709:C:T	rs1805007	16	89919709	C	T	0.104128	0.0663	22	MC1R	missense_variant	Melanoma in situ	Melanoma in situ	82	all	0.3754	0.0618	8.91	0.403141	0.0702997	8.00993	0.28117	0.12961	1.5221	0.99	0.987	1	1	1	1	0	Conflicting_interpretations_of_pathogenicity	NA	NA
17:2188471:C:T	rs903160	17	2188471	C	T	0.315905	0.334	432	SMG6	missense_variant	Osteoarthritis of knee	Gonarthrosis	367	all	0.048	0.0077	9.33	0.0574885	0.0103652	7.53491	0.03626	0.01151	2.7871	0.2	0	1	1	0	1	1	NA	NA	NA
17:2188471:C:T	rs903160	17	2188471	C	T	0.315905	0.334	432	SMG6	missense_variant	Internal derangement of knee	Internal derangement of knee	367	all	0.0508	0.0083	8.97	0.0714747	0.0122296	8.29386	0.03293	0.01138	2.419	0.2	0	1	1	0	1	1	NA	NA	NA
17:2188471:C:T	rs903160	17	2188471	C	T	0.315905	0.334	432	SMG6	missense_variant	Hypertension	Hypertension	118	all	0.0289	0.0051	7.88	0.0284009	0.0061845	5.35808	0.02992	0.00892	3.0981	0.2	0	0	0	1	0	1	NA	NA	NA
17:2299873:T:G	rs216195	17	2299873	T	G	0.301526	0.29	432	SMG6	missense_variant	Ischemic Heart Disease	Ischemic heart diseases	238	all	-0.0502	0.007	12.25	-0.0422263	0.00897925	5.59041	-0.06239	0.01105	7.7794	0.96	0.038	0	1	0	0	1	NA	NA	NA
17:2299873:T:G	rs216195	17	2299873	T	G	0.301526	0.291	432	SMG6	missense_variant	Angina pectoris	Angina pectoris	238	all	-0.0588	0.0088	10.57	-0.0522827	0.0115118	5.25326	-0.0681	0.01375	6.1364	0.96	0.038	0	1	0	0	1	NA	NA	NA
17:4044350:T:C	rs781831	17	4044350	T	C	0.40221	0.402	164	ZZEF1	missense_variant	Type 2 diabetes mellitus	Type 2 diabetes, strict (exclude DM1)	118	all	0.0481	0.0073	10.49	0.0389516	0.0103973	3.74607	0.05686	0.01013	7.695	0.67	0	0	0	0	0	1	NA	NA	NA
17:4632019:G:A	rs34210653	17	4632019	G	A	0.021113	0.00697	164	ALOX15	missense_variant	Nasal polyps	Nasal polyp	276	all	-0.9091	0.0924	22.12	-1.06771	0.117141	19.103	-0.64809	0.15029	4.7917	1	0.999	0	0	0	0	0	Benign	NA	NA
17:7226579:G:A	rs72839768	17	7226579	G	A	0.0246322	0.0199	601	DVL2	missense_variant	Female genital prolapse	Female genital prolapse	426	females	0.2145	0.0332	9.96	0.200301	0.0405722	6.10036	0.24345	0.05796	4.5741	1	0.916	1	1	1	1	1	NA	1	1
17:7260420:A:G	rs4562	17	7260420	A	G	0.389636	0.342	601	CLDN7	missense_variant	Essential hypertension	Hypertension, essential	118	all	0.0305	0.005	8.9	0.026045	0.00592403	4.95858	0.04208	0.0095	5.0238	0.48	0	1	1	1	1	1	NA	1	1
17:7260420:A:G	rs4562	17	7260420	A	G	0.389636	0.341	601	CLDN7	missense_variant	Hypertension	Hypertension	118	all	0.0297	0.0049	8.77	0.0257145	0.00591915	4.85472	0.03866	0.0089	4.8548	0.48	0	1	1	1	1	1	NA	1	1
17:7327526:G:T	rs11655578	17	7327526	G	T	0.209847	0.122	601	NEURL4	missense_variant	Uterine leiomyoma	Leiomyoma of uterus	61	females	0.0708	0.0127	7.64	0.0366046	0.0177921	1.40173	0.10579	0.01802	8.3645	0.99	0.99	1	1	1	1	1	NA	1	1
17:7426313:T:G	rs13290	17	7426313	T	G	0.346406	0.461	601	C17orf74	missense_variant	Uterine leiomyoma	Leiomyoma of uterus	61	females	0.0598	0.0094	9.76	0.0321615	0.0152675	1.45398	0.0766	0.01188	9.9476	0.99	0.978	1	1	1	1	1	NA	1	1
17:7445306:A:G	rs17856697	17	7445306	A	G	0.374196	0.285	601	CHRNB1	missense_variant	Hypertension	Hypertension	118	all	0.0275	0.005	7.34	0.0304635	0.00596482	6.48547	0.02016	0.00935	1.506	0.95	0.243	0	0	1	1	1	NA	NA	NA
17:9889451:G:A	rs17681684	17	9889451	G	A	0.332424	0.319	834	GLP2R	missense_variant	Type 2 diabetes mellitus	Type 2 diabetes, strict (exclude DM1)	118	all	0.0442	0.0076	8.24	0.0401414	0.0108325	3.67601	0.0481	0.01064	5.2099	0	0	0	0	0	0	1	NA	NA	NA
17:30784350:A:G	rs11867457	17	30784350	A	G	0.176272	0.199	850	CRLF3	missense_variant	Osteoarthritis of knee	Gonarthrosis	367	all	-0.0541	0.0094	8.12	-0.0420817	0.0128381	2.98052	-0.0679	0.01371	6.1356	0.99	0.804	1	1	1	1	1	NA	1	1
17:39872381:G:T	rs11557467	17	39872381	G	T	0.482773	0.44	102	ZPBP2	missense_variant	Chronic sinusitis	Chronic sinusitis	276	all	-0.0782	0.0132	8.46	-0.0929486	0.0276715	3.10665	-0.07379	0.01506	6.0169	0.92	0.266	1	1	1	1	1	NA	0	0
17:39872381:G:T	rs11557467	17	39872381	G	T	0.482773	0.441	102	ZPBP2	missense_variant	Atrial fibrillation and flutter	Atrial fibrillation and flutter	49	all	-0.0503	0.0086	8.36	-0.0532961	0.0111102	5.79306	-0.04581	0.01344	3.1859	0.92	0.266	0	1	0	1	1	NA	NA	NA
17:39872381:G:T	rs11557467	17	39872381	G	T	0.482773	0.44	102	ZPBP2	missense_variant	Cardiac dysrhythmias	Cardiac arrhythmias	49	all	-0.0363	0.0065	7.54	-0.0338431	0.00878262	3.93375	-0.0394	0.00981	4.2293	0.92	0.266	0	1	0	1	1	NA	NA	NA
17:39905943:G:A	rs2305480	17	39905943	G	A	0.470084	0.496	102	GSDMB	missense_variant	Inflammatory bowel disease and other gastroenteritis and colitis	Inflammatory bowel disease	299	all	0.0898	0.0135	10.58	0.0812242	0.0206215	4.08678	0.09619	0.01779	7.1955	0.92	0.087	0	0	0	0	1	NA	NA	NA
17:39905964:C:T	rs2305479	17	39905964	C	T	0.489675	0.451	102	GSDMB	missense_variant	Asthma	Asthma	19	all	-0.0803	0.0068	31.9	-0.0721333	0.00871279	15.9059	-0.09257	0.01068	17.3498	1	0.999	0	0	0	0	1	NA	NA	NA
17:39905964:C:T	rs2305479	17	39905964	C	T	0.489675	0.45	102	GSDMB	missense_variant	Asthma	Childhood asthma (age<16)	19	all	-0.0959	0.0083	30.37	-0.0721333	0.00871279	15.9059	-0.31283	0.02631	31.8741	1	0.999	0	0	0	0	1	NA	NA	NA
17:39905964:C:T	rs2305479	17	39905964	C	T	0.489675	0.451	102	GSDMB	missense_variant	Chronic airway obstruction	Chronic lower respiratory diseases	91	all	-0.0592	0.0072	15.91	-0.0312569	0.0126574	1.86865	-0.07234	0.00867	16.1353	1	0.999	1	1	1	1	1	NA	0	0
17:42570011:A:G	rs665268	17	42570011	A	G	0.286645	0.242	653	MLX	missense_variant	Type 2 diabetes mellitus	Type 2 diabetes, strict (exclude DM1)	118	all	0.0508	0.0081	9.54	0.0624113	0.0112585	7.52797	0.03863	0.01154	3.0874	0.82	0.006	0	1	0	1	1	NA	NA	NA
17:42672321:G:A	rs200210041	17	42672321	G	A	0.0140995	0.0123	653	PLEKHH3	missense_variant	Cataract	Disorders of lens	193	all	-0.1738	0.0307	7.81	-0.209225	0.0418325	6.24496	-0.13232	0.0453	2.457	0.99	0.999	0	1	0	1	1	NA	NA	NA
17:43057062:T:TG	rs80357906	17	43057062	T	TG	1.40015e-05	6.609e-05	653	BRCA1	frameshift_variant	Malignant neoplasm of female breast	Malignant neoplasm of breast, HR-negative	25	all	5.5759	0.9881	7.78	4.95785	1.03976	5.73091	11.3328	3.1733	3.44953	NA	NA	1	1	1	1	0	Pathogenic	NA	NA
17:43057062:T:TG	rs80357906	17	43057062	T	TG	1.40015e-05	6.346e-05	653	BRCA1	frameshift_variant	Malignant neoplasm of female breast	Malignant neoplasm of breast, HER2-negative	25	all	4.8441	0.8775	7.47	4.95785	1.03976	5.73091	4.5625	1.6356	2.27745	NA	NA	1	1	1	1	0	Pathogenic	NA	NA
17:44177159:T:G	rs7217858	17	44177159	T	G	0.290935	0.321	910	ASB16	missense_variant	Diverticulosis and diverticulitis	Diverticular disease of intestine	54	all	0.0425	0.0075	7.83	0.0444334	0.00910146	5.97878	0.03846	0.01329	2.4185	0.49	0	0	1	1	1	1	NA	NA	NA
17:46872756:T:C	rs4968281	17	46872756	T	C	0.26206	0.24	826	WNT9B	missense_variant	Hypertension	Hypertension	118	all	0.0323	0.0055	8.27	0.0363195	0.00667391	7.27836	0.02347	0.00995	1.7372	0.54	0	1	1	1	0	1	NA	NA	NA
17:48961770:T:C	rs2291725	17	48961770	T	C	0.472813	0.49	464	GIP	missense_variant	Hypertension	Hypertension	118	all	0.0335	0.0048	11.67	0.0326484	0.0057824	7.78499	0.03538	0.00845	4.5493	0.5	0	0	0	0	0	1	NA	NA	NA
17:48961770:T:C	rs2291725	17	48961770	T	C	0.472813	0.49	464	GIP	missense_variant	Essential hypertension	Hypertension, essential	118	all	0.0327	0.0049	10.72	0.0328529	0.00578703	7.86303	0.0323	0.00902	3.4628	0.5	0	0	0	0	0	1	NA	NA	NA
17:58370936:C:T	rs2257205	17	58370936	C	T	0.102613	0.142	990	RNF43	missense_variant	Hypertension	Hypertension	118	all	-0.0413	0.0075	7.48	-0.0197141	0.00949556	1.42158	-0.07681	0.01216	9.5668	0.79	0.902	1	1	1	1	1	NA	1	1
17:61412532:T:C	rs9907379	17	61412532	T	C	0.209635	0.173	417	C17orf82	non_coding_transcript_exon_variant	Hypertension	Hypertension	118	all	0.0373	0.006	9.32	0.0301434	0.00710684	4.65351	0.0549	0.01114	6.0817	NA	NA	0	0	1	1	1	NA	NA	NA
17:61412532:T:C	rs9907379	17	61412532	T	C	0.209635	0.174	417	C17orf82	non_coding_transcript_exon_variant	Essential hypertension	Hypertension, essential	118	all	0.037	0.0061	8.86	0.0302878	0.00711281	4.68598	0.05566	0.01189	5.5468	NA	NA	0	0	1	1	1	NA	NA	NA
17:61412532:T:C	rs9907379	17	61412532	T	C	0.209635	0.174	417	C17orf82	non_coding_transcript_exon_variant	Osteoarthritis of knee	Gonarthrosis	367	all	-0.052	0.0091	7.92	-0.0473822	0.0118311	4.20727	-0.05887	0.01435	4.3874	NA	NA	1	1	1	1	1	NA	1	1
17:61590660:G:C	rs61739273	17	61590660	G	C	0.149983	0.121	417	NACA2	missense_variant	Osteoarthritis of hip	Coxarthrosis,	370	all	0.0975	0.0134	12.48	0.104242	0.0168259	9.2354	0.08587	0.02211	3.9867	0.98	0.102	0	1	1	1	1	NA	NA	NA
17:69085137:A:G	rs77542162	17	69085137	A	G	0.0229727	0.00675	353	ABCA6	missense_variant	Disorders of lipoprotein metabolism and other lipidemias	Disorders of lipoprotein metabolism and other lipidaemias	123	all	0.1779	0.0231	13.85	0.164622	0.0244801	10.7546	0.28698	0.07023	4.3587	1	0.999	1	1	1	1	1	NA	0	0
17:69085137:A:G	rs77542162	17	69085137	A	G	0.0229727	0.0067	353	ABCA6	missense_variant	Hypercholesterolemia	Pure hypercholesterolaemia	123	all	0.1788	0.0242	12.85	0.171494	0.0252304	10.9718	0.26	0.08431	2.6896	1	0.999	1	1	1	1	1	NA	0	0
17:81645371:A:G	rs6420484	17	81645371	A	G	0.356814	0.39	215	TSPAN10	missense_variant	Cataract	Disorders of lens	193	all	-0.0639	0.007	19.04	-0.0790272	0.00970199	15.4227	-0.04721	0.01017	5.4663	0	0	0	1	1	1	1	NA	NA	NA
17:81645371:A:G	rs6420484	17	81645371	A	G	0.356814	0.39	215	TSPAN10	missense_variant	Other cataract	Other cataract	193	all	-0.0805	0.0093	17.2	-0.078151	0.0114425	11.0706	-0.08529	0.01614	6.8958	0	0	0	1	1	1	1	NA	NA	NA
17:81645371:A:G	rs6420484	17	81645371	A	G	0.356814	0.39	215	TSPAN10	missense_variant	Senile cataract	Senile cataract	193	all	-0.0553	0.0086	9.94	-0.0702803	0.014042	6.25287	-0.04637	0.01083	4.7348	0	0	0	1	1	1	1	NA	NA	NA
17:82831592:G:A	rs35653278	17	82831592	G	A	0.108852	0.142	1011	ZNF750	missense_variant	Seborrheic keratosis	Seborrheic keratosis	364	all	0.1458	0.0265	7.43	0.174887	0.0368875	5.67248	0.11482	0.03809	2.5889	0.99	0.871	1	1	1	1	1	NA	1	1
18:331717:C:T	rs149622251	18	331717	C	T	0.00620777	0.00267	995	COLEC12	missense_variant	Intraop and postprocedural comp and disorders of GU sys, NEC	Other disorders of the genitourinary system	427	all	0.9644	0.1748	7.47	0.919078	0.213548	4.77507	1.05627	0.30404	3.2902	0.99	0.861	1	1	1	0	1	NA	NA	NA
18:23540480:T:C	rs1805082	18	23540480	T	C	0.492254	0.494	750	NPC1	missense_variant	Type 2 diabetes mellitus	Type 2 diabetes, strict (exclude DM1)	118	all	-0.0429	0.0071	8.76	-0.0366704	0.0102121	3.48206	-0.04884	0.00995	6.036	0.74	0.021	0	1	1	1	1	NA	NA	NA
18:23540480:T:C	rs1805082	18	23540480	T	C	0.492254	0.494	750	NPC1	missense_variant	Essential hypertension	Hypertension, essential	118	all	-0.0287	0.0049	8.43	-0.0287595	0.00576829	6.20968	-0.02842	0.00903	2.7855	0.74	0.021	0	1	1	1	1	NA	NA	NA
18:23540480:T:C	rs1805082	18	23540480	T	C	0.492254	0.494	750	NPC1	missense_variant	Hypertension	Hypertension	118	all	-0.0274	0.0048	8.07	-0.0287546	0.00576368	6.21669	-0.02456	0.00845	2.4368	0.74	0.021	0	1	1	1	1	NA	NA	NA
18:31524751:A:G	rs2230234	18	31524751	A	G	0.084876	0.137	704	DSG2	missense_variant	Atrial fibrillation and flutter	Atrial fibrillation and flutter	49	all	0.0844	0.0137	9.13	0.0803474	0.0195297	4.41041	0.08843	0.01926	5.3534	1	0.871	1	1	1	0	1	NA	NA	NA
18:57655270:C:T	rs12968116	18	57655270	C	T	0.124623	0.117	377	ATP8B1	missense_variant	Cholelithiasis	Cholelithiasis	89	all	-0.0926	0.0123	13.22	-0.0882102	0.0178253	6.12637	-0.09656	0.01707	7.8074	0.65	0.99	0	1	0	1	1	NA	NA	NA
18:57655270:C:T	rs12968116	18	57655270	C	T	0.124623	0.117	377	ATP8B1	missense_variant	Cholelithiasis and cholecystitis	Cholelithiasis, broad definition with cholecystitis	89	all	-0.0891	0.0119	13.06	-0.0843412	0.0170044	6.15176	-0.09375	0.01679	7.6257	0.65	0.99	0	1	0	1	1	NA	NA	NA
19:1825928:TCTC:T	rs761206484	19	1825928	TCTC	T	0.204724	0.208	410	REXO1	inframe_deletion	Hypertension	Hypertension	118	all	-0.0432	0.0059	12.6	-0.0360604	0.00716236	6.32004	-0.05817	0.0104	7.6559	NA	NA	0	0	0	0	1	NA	NA	NA
19:1825928:TCTC:T	rs761206484	19	1825928	TCTC	T	0.204724	0.208	410	REXO1	inframe_deletion	Essential hypertension	Hypertension, essential	118	all	-0.0423	0.006	11.67	-0.0360285	0.00716805	6.30091	-0.05732	0.0111	6.6163	NA	NA	0	0	0	0	1	NA	NA	NA
19:2226677:G:A	rs3815308	19	2226677	G	A	0.442025	0.367	410	DOT1L	missense_variant	Osteoarthritis of knee	Gonarthrosis	367	all	0.043	0.0074	8.23	0.0288426	0.00976622	2.50253	0.06216	0.01133	7.39	0.83	0.007	0	0	0	0	1	NA	NA	NA
19:5832198:G:A	rs778805	19	5832198	G	A	0.301535	0.383	259	FUT6	missense_variant	Cholelithiasis	Cholelithiasis	89	all	0.0713	0.0084	16.73	0.0556071	0.0125057	5.05915	0.08408	0.0113	12.9983	0.98	0.786	0	1	0	1	1	NA	NA	NA
19:5832198:G:A	rs778805	19	5832198	G	A	0.301535	0.383	259	FUT6	missense_variant	Cholelithiasis and cholecystitis	Cholelithiasis, broad definition with cholecystitis	89	all	0.0679	0.0081	16.16	0.0533932	0.0119488	5.10367	0.08048	0.01111	12.3518	0.98	0.786	0	1	0	1	1	NA	NA	NA
19:5843773:A:T	rs3894326	19	5843773	A	T	0.0622916	0.0564	259	FUT3	missense_variant	Cholelithiasis and cholecystitis	Cholelithiasis, broad definition with cholecystitis	89	all	0.103	0.0162	9.67	0.104725	0.0223939	5.53486	0.10111	0.02351	4.7685	1	0.361	1	1	1	1	1	NA	0	1
19:5843773:A:T	rs3894326	19	5843773	A	T	0.0622916	0.0563	259	FUT3	missense_variant	Cholelithiasis	Cholelithiasis	89	all	0.1022	0.0167	9	0.106939	0.0234163	5.30527	0.09731	0.02391	4.3289	1	0.361	1	1	1	1	1	NA	0	1
19:6718376:G:C	rs2230199	19	6718376	G	C	0.219227	0.182	565	C3	missense_variant	Degeneration of macula and posterior pole of retina	Degeneration of macula and posterior pole	206	all	0.1193	0.018	10.48	0.107549	0.030567	3.36243	0.12556	0.02225	7.7774	0.68	0	0	0	0	0	0	Benign	NA	NA
19:6850756:C:T	rs36097961	19	6850756	C	T	0.0806438	0.129	565	VAV1	missense_variant	Adrenal hypofunction	Adrenocortical insufficiency	111	all	0.4059	0.0733	7.51	0.326964	0.114014	2.38362	0.46155	0.09571	5.8484	0.68	0.014	1	1	1	1	1	NA	1	1
19:8364439:G:A	rs116843064	19	8364439	G	A	0.0196913	0.0275	698	ANGPTL4	missense_variant	Ischemic Heart Disease	Ischemic heart diseases	238	all	-0.1338	0.0217	9.19	-0.157346	0.0304632	6.61922	-0.10977	0.03079	3.439	0.99	0.91	0	1	0	1	1	NA	NA	NA
19:8364439:G:A	rs116843064	19	8364439	G	A	0.0196913	0.0276	698	ANGPTL4	missense_variant	Angina pectoris	Angina pectoris	238	all	-0.1663	0.0276	8.8	-0.187843	0.0395805	5.68271	-0.1461	0.03841	3.8466	0.99	0.91	0	1	0	1	1	NA	NA	NA
19:10352442:G:C	rs34536443	19	10352442	G	C	0.0468392	0.0302	252	TYK2	missense_variant	Rheumatoid arthritis	Rheumatoid arthritis	400	all	-0.2728	0.0363	13.23	-0.237808	0.0501871	5.66678	-0.31133	0.05263	8.4803	1	0.973	0	0	0	0	1	NA	NA	NA
19:10352442:G:C	rs34536443	19	10352442	G	C	0.0468392	0.0304	252	TYK2	missense_variant	Rheumatoid arthritis with rheumatoid factor	Seropositive rheumatoid arthritis	400	all	-0.4115	0.0566	12.44	-0.58568	0.153754	3.85568	-0.3842	0.0609	9.5521	1	0.973	0	0	0	0	1	NA	NA	NA
19:10352442:G:C	rs34536443	19	10352442	G	C	0.0468392	0.0302	252	TYK2	missense_variant	Psoriasis	Psoriasis	362	all	-0.3342	0.0465	12.17	-0.479278	0.0744604	9.91326	-0.2414	0.05957	4.2946	1	0.973	0	0	0	0	1	NA	NA	NA
19:10352442:G:C	rs34536443	19	10352442	G	C	0.0468392	0.0305	252	TYK2	missense_variant	Psoriatic arthropathy	Psoriatic arthropathies	362	all	-0.529	0.082	9.95	-0.690733	0.141589	5.97091	-0.44729	0.10067	5.0521	1	0.973	0	0	0	0	1	NA	NA	NA
19:10352442:G:C	rs34536443	19	10352442	G	C	0.0468392	0.0307	252	TYK2	missense_variant	Other rheumatoid arthritis	Adult-onset Still disease	400	all	-0.2505	0.0401	9.38	-0.248478	0.0505413	6.05461	-0.254	0.0659	3.9351	1	0.973	0	0	0	0	1	NA	NA	NA
19:10352442:G:C	rs34536443	19	10352442	G	C	0.0468392	0.0303	252	TYK2	missense_variant	Sarcoidosis	Sarcoidosis	105	all	-0.4107	0.0746	7.44	-0.302776	0.135555	1.5933	-0.45757	0.08933	6.5197	1	0.973	1	1	1	1	1	NA	1	1
19:10359299:A:C	rs12720356	19	10359299	A	C	0.0969937	0.082	252	TYK2	missense_variant	Inflammatory bowel disease and other gastroenteritis and colitis	Inflammatory bowel disease	299	all	0.1344	0.0232	8.16	0.157647	0.033326	5.64969	0.11256	0.03235	3.299	0.96	0.968	0	0	0	0	1	NA	NA	NA
19:10364976:C:A	rs2304256	19	10364976	C	A	0.287131	0.254	252	TYK2	missense_variant	Enteropathic arthropathies	Psoriatic and enteropathic arthropathies	362	all	-0.2026	0.0302	10.72	-0.200332	0.0564075	3.41677	-0.20356	0.03574	7.909	0.95	0.021	0	0	0	0	1	NA	NA	NA
19:10631494:A:G	rs2288904	19	10631494	A	G	0.22323	0.176	252	SLC44A2	missense_variant	Acute pulmonary heart disease	Pulmonary embolism	262	all	0.1628	0.0191	16.82	0.178486	0.026681	10.6503	0.14633	0.02733	7.065	0	0	0	1	0	1	1	NA	NA	NA
19:10631494:A:G	rs2288904	19	10631494	A	G	0.22323	0.176	252	SLC44A2	missense_variant	Pulmonary heart disease	Pulmonary heart disease, diseases of pulmonary circulation	262	all	0.1533	0.018	16.81	0.166026	0.0248636	10.6142	0.13931	0.02604	7.054	0	0	0	1	0	1	1	NA	NA	NA
19:10631494:A:G	rs2288904	19	10631494	A	G	0.22323	0.176	252	SLC44A2	missense_variant	Phlebitis and thrombophlebitis	Phlebitis and thrombophlebitis (not including DVT)	261	all	0.11	0.0198	7.53	0.114419	0.0262981	4.86771	0.10414	0.0302	3.2484	0	0	1	1	1	1	1	NA	0	0
19:10923363:T:A	rs17850995	19	10923363	T	A	0.0686304	0.0566	252	YIPF2	missense_variant	Disorders of lipoprotein metabolism and other lipidemias	Disorders of lipoprotein metabolism and other lipidaemias	123	all	-0.1015	0.013	14.14	-0.0861958	0.0152975	7.7559	-0.14198	0.02493	7.9076	NA	NA	1	1	1	1	1	NA	0	0
19:10923363:T:A	rs17850995	19	10923363	T	A	0.0686304	0.0567	252	YIPF2	missense_variant	Hypercholesterolemia	Pure hypercholesterolaemia	123	all	-0.1044	0.0139	13.15	-0.0847995	0.0158039	7.09356	-0.1731	0.02961	8.2988	NA	NA	1	1	1	1	1	NA	0	0
19:11397501:G:A	rs2291516	19	11397501	G	A	0.097382	0.121	252	RGL3	missense_variant	Hypertension	Hypertension	118	all	0.053	0.0078	11.08	0.027763	0.00970188	2.37521	0.09801	0.01294	13.437	0.36	0.003	1	1	0	1	1	NA	NA	NA
19:11397501:G:A	rs2291516	19	11397501	G	A	0.097382	0.12	252	RGL3	missense_variant	Essential hypertension	Hypertension, essential	118	all	0.0484	0.008	8.94	0.0271148	0.00971026	2.28132	0.09166	0.01385	10.4364	0.36	0.003	1	1	0	1	1	NA	NA	NA
19:16325451:T:C	rs3745318	19	16325451	T	C	0.252163	0.216	726	KLF2	missense_variant	Varicose veins of lower extremity	Varicose veins	266	all	-0.0613	0.0108	7.91	-0.0407843	0.0154162	2.08854	-0.08088	0.01504	7.1216	0.79	0	1	1	1	1	1	NA	1	1
19:16989740:A:T	rs61744414	19	16989740	A	T	0.0190816	0.0136	726	CPAMD8	missense_variant	Other cataract	Other cataract	193	all	0.2047	0.0337	8.91	0.187842	0.0384809	5.97748	0.26046	0.06985	3.7163	0.99	0.628	1	1	1	1	1	NA	1	1
19:16989740:A:T	rs61744414	19	16989740	A	T	0.0190816	0.0137	726	CPAMD8	missense_variant	Cataract	Disorders of lens	193	all	0.1559	0.0263	8.49	0.175464	0.0327835	7.06105	0.12031	0.04426	2.1825	0.99	0.628	1	1	1	1	1	NA	1	1
19:18667635:C:G	rs10421503	19	18667635	C	G	0.379554	0.3	196	KLHL26	missense_variant	Diaphragmatic hernia	Diaphragmatic hernia	303	all	-0.0448	0.0079	7.8	-0.0406987	0.00868146	5.55927	-0.06583	0.01956	3.1178	NA	NA	1	1	1	1	1	NA	1	1
19:19219115:C:T	rs2228603	19	19219115	C	T	0.0753601	0.0697	196	NCAN	missense_variant	Malignant neoplasm of liver and intrahepatic bile ducts	Malignant neoplasm of liver and intrahepatic bile ducts	36	all	0.4847	0.0846	8	0.394947	0.10551	3.7407	0.64595	0.14146	5.3043	0.78	0.752	0	0	1	1	1	NA	NA	NA
19:19268740:C:T	rs58542926	19	19268740	C	T	0.075131	0.0643	196	TM6SF2	missense_variant	Hypercholesterolemia	Pure hypercholesterolaemia	123	all	-0.1249	0.0134	19.92	-0.125421	0.0152455	15.7161	-0.12296	0.02813	4.909	0.84	0.546	0	0	0	0	1	NA	NA	NA
19:19268740:C:T	rs58542926	19	19268740	C	T	0.075131	0.0642	196	TM6SF2	missense_variant	Disorders of lipoprotein metabolism and other lipidemias	Disorders of lipoprotein metabolism and other lipidaemias	123	all	-0.1142	0.0125	19.23	-0.118986	0.0147332	15.1745	-0.10191	0.02351	4.8343	0.84	0.546	0	0	0	0	1	NA	NA	NA
19:19268740:C:T	rs58542926	19	19268740	C	T	0.075131	0.0642	196	TM6SF2	missense_variant	Other diseases of liver	Other diseases of liver	267	all	0.2406	0.0311	13.97	0.242933	0.0377795	9.89499	0.23564	0.05492	4.7488	0.84	0.546	0	0	0	1	1	NA	NA	NA
19:19268740:C:T	rs58542926	19	19268740	C	T	0.075131	0.0642	196	TM6SF2	missense_variant	Type 2 diabetes mellitus	Type 2 diabetes, strict (exclude DM1)	118	all	0.0776	0.0139	7.66	0.0905573	0.0189189	5.77053	0.06258	0.02037	2.6728	0.84	0.546	0	0	0	0	1	NA	NA	NA
19:19269704:A:G	rs187429064	19	19269704	A	G	0.0137533	0.0506	196	TM6SF2	missense_variant	Malignant neoplasm of liver and intrahepatic bile ducts	Malignant neoplasm of liver and intrahepatic bile ducts	36	all	0.9016	0.1357	10.52	0.628295	0.219687	2.37293	1.07001	0.17248	9.2581	1	0.641	1	1	0	1	1	NA	NA	NA
19:19269704:A:G	rs187429064	19	19269704	A	G	0.0137533	0.0505	196	TM6SF2	missense_variant	Alcoholic liver damage	Alcoholic liver disease	17	all	0.4411	0.0732	8.77	0.530323	0.165002	2.88311	0.41926	0.08169	6.5431	1	0.641	1	1	0	1	1	NA	NA	NA
19:39248515:T:G	rs74597329	19	39248515	T	G	0.300369	0.264	668	IFNL4	missense_variant	Ovarian cyst	Ovarian cyst	447	females	-0.0821	0.0131	9.44	-0.0873525	0.0231316	3.79818	-0.07967	0.0159	6.2629	0.52	0	1	1	1	1	1	NA	1	1
19:40605163:G:A	rs2303729	19	40605163	G	A	0.433048	0.484	754	LTBP4	missense_variant	Inguinal hernia	Inguinal hernia	314	all	0.0486	0.0082	8.44	0.0488093	0.0115398	4.63065	0.04845	0.01177	4.4155	0.54	0	1	1	1	1	1	NA	1	1
19:40611394:G:A	rs34093919	19	40611394	G	A	0.0124346	0.0206	754	LTBP4	missense_variant	Aortic aneurysm and dissection	Aortic aneurysm	239	all	-0.49	0.0814	8.75	-0.637112	0.18156	3.34714	-0.45301	0.0911	6.1808	1	0.274	1	1	1	1	1	NA	1	1
19:44647342:G:A	rs1058402	19	44647342	G	A	0.0460078	0.0453	1	PVR	missense_variant	Disorders of lipoprotein metabolism and other lipidemias	Disorders of lipoprotein metabolism and other lipidaemias	123	all	-0.0978	0.0154	9.69	-0.114167	0.0185735	9.10188	-0.06207	0.02748	1.6219	0.24	0.003	1	1	1	1	1	NA	0	0
19:44812188:G:A	rs28399653	19	44812188	G	A	0.0333606	0.0152	1	BCAM	missense_variant	Hypercholesterolemia	Pure hypercholesterolaemia	123	all	-0.1677	0.021	14.8	-0.147028	0.0226568	10.0644	-0.29765	0.0568	6.7944	0.86	0.011	1	1	1	1	1	NA	0	0
19:44813331:G:A	rs28399654	19	44813331	G	A	0.0333568	0.0151	1	BCAM	missense_variant	Disorders of lipoprotein metabolism and other lipidemias	Disorders of lipoprotein metabolism and other lipidaemias	123	all	-0.1747	0.0199	17.7	-0.145288	0.0219132	10.4745	-0.31714	0.04821	10.3231	0.61	0	1	1	1	1	1	NA	0	0
19:44819647:C:T	rs149302547	19	44819647	C	T	0.00202768	0.00169	1	BCAM	missense_variant	Dementias	Dementia	145	all	1.1768	0.1867	9.54	0.825132	0.363219	1.63633	1.30296	0.21758	8.674	1	0.709	1	1	0	0	1	NA	NA	NA
19:44819647:C:T	rs149302547	19	44819647	C	T	0.00202768	0.00169	1	BCAM	missense_variant	Alzheimer's disease	Alzheimer disease	145	all	1.4228	0.2364	8.76	1.18142	0.371723	2.8292	1.58671	0.30627	6.6558	1	0.709	1	1	0	0	1	NA	NA	NA
19:44908684:T:C	rs429358	19	44908684	T	C	0.155829	0.182	1	APOE	missense_variant	Dementias	Dementia	145	all	1.0506	0.0201	595.22	0.895519	0.0354881	139.774	1.12374	0.0243828	462.994	0	0.001	0	0	0	0	1	NA	NA	NA
19:44908684:T:C	rs429358	19	44908684	T	C	0.155829	0.182	1	APOE	missense_variant	Alzheimer's disease	Alzheimer disease	145	all	1.2128	0.028	409.01	1.06694	0.0486082	106.06	1.2852	0.03426	307.232	0	0.001	0	0	0	0	0	Conflicting_interpretations_of_pathogenicity,_other,_risk_factor	NA	NA
19:44908684:T:C	rs429358	19	44908684	T	C	0.155829	0.178	1	APOE	missense_variant	Vascular dementia	Vascular dementia	165	all	0.9029	0.0506	70.43	0.818669	0.0754117	26.7287	0.97208	0.0683	45.2353	0	0.001	0	1	0	1	1	NA	NA	NA
19:44908684:T:C	rs429358	19	44908684	T	C	0.155829	0.182	1	APOE	missense_variant	Other symptoms and signs w cognitive functions and awareness	Other symptoms and signs involving cognitive functions and awareness	411	all	0.2869	0.0173	61.07	0.259546	0.0288843	18.5899	0.30225	0.0216	43.7459	0	0.001	0	0	0	0	1	NA	NA	NA
19:44908684:T:C	rs429358	19	44908684	T	C	0.155829	0.178	1	APOE	missense_variant	Delirium due to known physiological condition	Delirium, not induced by alcohol and other psychoactive substances	143	all	0.469	0.0359	38.22	0.509069	0.0504571	23.2097	0.42775	0.05117	16.1987	0	0.001	1	1	1	1	1	NA	1	1
19:44908684:T:C	rs429358	19	44908684	T	C	0.155829	0.178	1	APOE	missense_variant	Other mental disorders due to known physiological condition	Other mental disorders due to brain damage and dysfunction and to physical disease	151	all	0.5004	0.0439	29.32	0.435625	0.092014	5.65803	0.51949	0.05001	24.5461	0	0.001	0	0	0	0	1	NA	NA	NA
19:44908684:T:C	rs429358	19	44908684	T	C	0.155829	0.178	1	APOE	missense_variant	Memory loss	Memory loss	411	all	0.3524	0.0406	17.42	0.164979	0.0669656	1.86159	0.4612	0.05101	18.8105	0	0.001	0	0	0	0	1	NA	NA	NA
19:44908684:T:C	rs429358	19	44908684	T	C	0.155829	0.182	1	APOE	missense_variant	Type 2 diabetes mellitus	Type 2 diabetes, strict (exclude DM1)	118	all	-0.0834	0.0097	17.2	-0.0691015	0.0143309	5.847	-0.0953	0.01309	12.4841	0	0.001	0	0	0	0	1	NA	NA	NA
19:44908684:T:C	rs429358	19	44908684	T	C	0.155829	0.182	1	APOE	missense_variant	Symptoms and signs concerning food and fluid intake	Symptoms and signs concerning food and fluid intake	502	all	0.113	0.0197	8.01	0.113827	0.0218248	6.73677	0.10919	0.04581	1.7659	0	0.001	1	1	1	1	1	NA	1	1
19:44908684:T:C	rs429358	19	44908684	T	C	0.155829	0.182	1	APOE	missense_variant	Cholelithiasis	Cholelithiasis	89	all	-0.0613	0.0108	7.85	-0.0617649	0.0161647	3.87641	-0.06096	0.01454	4.5593	0	0.001	1	1	1	1	1	NA	1	1
19:44908684:T:C	rs429358	19	44908684	T	C	0.155829	0.182	1	APOE	missense_variant	Cholelithiasis and cholecystitis	Cholelithiasis, broad definition with cholecystitis	89	all	-0.0587	0.0105	7.66	-0.0570449	0.0154255	3.66309	-0.06007	0.0143	4.5749	0	0.001	1	1	1	1	1	NA	1	1
19:44908822:C:T	rs7412	19	44908822	C	T	0.0805203	0.0536	1	APOE	missense_variant	Disorders of lipoprotein metabolism and other lipidemias	Disorders of lipoprotein metabolism and other lipidaemias	123	all	-0.3327	0.0129	145.37	-0.304911	0.0148322	93.18	-0.4207	0.02637	56.5636	1	1	0	1	0	0	0	drug_response	NA	NA
19:44908822:C:T	rs7412	19	44908822	C	T	0.0805203	0.0541	1	APOE	missense_variant	Hypercholesterolemia	Pure hypercholesterolaemia	123	all	-0.3279	0.0138	124.26	-0.308088	0.0153503	88.8735	-0.41111	0.03141	38.424	1	1	0	1	0	0	0	drug_response	NA	NA
19:44908822:C:T	rs7412	19	44908822	C	T	0.0805203	0.0537	1	APOE	missense_variant	Ischemic Heart Disease	Ischemic heart diseases	238	all	-0.1532	0.0127	32.6	-0.14101	0.0155128	19.0039	-0.17841	0.02231	14.8891	1	1	0	0	0	0	1	NA	NA	NA
19:44908822:C:T	rs7412	19	44908822	C	T	0.0805203	0.054	1	APOE	missense_variant	Angina pectoris	Angina pectoris	238	all	-0.1726	0.0162	25.64	-0.160649	0.0200474	14.9526	-0.19561	0.02774	11.7493	1	1	0	0	0	0	1	NA	NA	NA
19:44908822:C:T	rs7412	19	44908822	C	T	0.0805203	0.0542	1	APOE	missense_variant	Unstable angina (intermediate coronary syndrome)	Unstable angina pectoris	238	all	-0.161	0.0274	8.36	-0.143166	0.0376419	3.84547	-0.18111	0.04003	5.2184	1	1	0	0	0	0	1	NA	NA	NA
19:44945208:T:G	rs5167	19	44945208	T	G	0.350479	0.414	1	APOC4-APOC2	missense_variant	Dementias	Dementia	145	all	0.2419	0.0155	54.07	0.189724	0.0337394	7.72713	0.25583	0.01747	47.834	0	0	0	0	0	0	1	NA	NA	NA
19:44945208:T:G	rs5167	19	44945208	T	G	0.350479	0.414	1	APOC4-APOC2	missense_variant	Alzheimer's disease	Alzheimer disease	145	all	0.2962	0.0215	42.43	0.267208	0.0489556	7.31779	0.30315	0.02394	36.0126	0	0	0	0	0	0	1	NA	NA	NA
19:44945208:T:G	rs5167	19	44945208	T	G	0.350479	0.413	1	APOC4-APOC2	missense_variant	Vascular dementia	Vascular dementia	165	all	0.2252	0.0383	8.39	0.174479	0.0727283	1.78416	0.24462	0.04504	7.2529	0	0	1	1	1	1	1	NA	1	1
19:44992837:C:T	rs150484293	19	44992837	C	T	0.00345329	0.000696	1	CLPTM1	missense_variant	Dementias	Dementia	145	all	0.9983	0.1827	7.33	0.875997	0.21357	4.38706	1.33193	0.35283	3.7958	NA	NA	1	1	0	0	1	NA	NA	NA
19:45093377:A:G	rs75282681	19	45093377	A	G	0.163712	0.169	1	PPP1R37	missense_variant	Alzheimer's disease	Alzheimer disease	145	all	-0.1645	0.0282	8.28	-0.151785	0.0655877	1.68498	-0.16739	0.0312	7.0907	0.43	0	0	0	0	0	1	NA	NA	NA
19:45213106:C:T	rs189063316	19	45213106	C	T	0.0179118	0.0211	1	EXOC3L2	missense_variant	Dementias	Dementia	145	all	0.4287	0.0541	14.62	0.356023	0.111457	2.85328	0.45113	0.06192	12.4966	0.96	0.099	0	0	0	0	1	NA	NA	NA
19:45224801:T:C	rs10411314	19	45224801	T	C	0.0423776	0.0938	1	EXOC3L2	missense_variant	Alzheimer's disease	Alzheimer disease	145	all	0.3929	0.0392	22.94	0.292464	0.121546	1.79266	0.40452	0.04139	21.8392	0	0	0	0	0	0	1	NA	NA	NA
19:45678134:G:C	rs1800437	19	45678134	G	C	0.192949	0.257	1	GIPR	missense_variant	Obesity	Obesity	132	all	-0.0818	0.0114	12.22	-0.0538227	0.0152313	3.38744	-0.11699	0.01707	11.1471	0.95	0.999	0	0	0	0	1	NA	NA	NA
19:45678134:G:C	rs1800437	19	45678134	G	C	0.192949	0.257	1	GIPR	missense_variant	Overweight, obesity and other hyperalimentation	Obesity and other hyperalimentation	132	all	-0.0806	0.0113	11.97	-0.0515035	0.0151699	3.16367	-0.11738	0.01703	11.2607	0.95	0.999	0	0	0	0	1	NA	NA	NA
19:45678134:G:C	rs1800437	19	45678134	G	C	0.192949	0.257	1	GIPR	missense_variant	Cholelithiasis	Cholelithiasis	89	all	-0.0613	0.0096	9.8	-0.0524784	0.0147752	3.41724	-0.06773	0.01259	7.1254	0.95	0.999	1	1	1	1	1	NA	1	1
19:45678134:G:C	rs1800437	19	45678134	G	C	0.192949	0.257	1	GIPR	missense_variant	Cholelithiasis and cholecystitis	Cholelithiasis, broad definition with cholecystitis	89	all	-0.0594	0.0093	9.76	-0.0495169	0.0141057	3.3493	-0.06707	0.01239	7.2111	0.95	0.999	1	1	1	1	1	NA	1	1
19:45765644:C:T	rs2341097	19	45765644	C	T	0.358541	0.298	1	SIX5	missense_variant	Cholelithiasis and cholecystitis	Cholelithiasis, broad definition with cholecystitis	89	all	0.062	0.0082	13.28	0.0493234	0.0114478	4.78427	0.07548	0.01185	9.7233	0.99	0.169	1	1	1	1	1	NA	1	1
19:45765644:C:T	rs2341097	19	45765644	C	T	0.358541	0.298	1	SIX5	missense_variant	Cholelithiasis	Cholelithiasis	89	all	0.062	0.0085	12.51	0.0458714	0.0119881	3.88598	0.07821	0.01205	10.0658	0.99	0.169	1	1	1	1	1	NA	1	1
19:48703417:G:A	rs601338	19	48703417	G	A	0.489472	0.375	27	FUT2	stop_gained	Cholelithiasis and cholecystitis	Cholelithiasis, broad definition with cholecystitis	89	all	0.0638	0.0079	15.33	0.0909776	0.0110859	15.643	0.03639	0.01115	2.9569	NA	NA	0	0	0	0	1	NA	NA	NA
19:48703417:G:A	rs601338	19	48703417	G	A	0.489472	0.375	27	FUT2	stop_gained	Cholelithiasis	Cholelithiasis	89	all	0.065	0.0081	14.97	0.0929115	0.011606	14.9243	0.03844	0.01134	3.1548	NA	NA	0	0	0	0	1	NA	NA	NA
19:48703417:G:A	rs601338	19	48703417	G	A	0.489472	0.375	27	FUT2	stop_gained	Hypertension	Hypertension	118	all	0.0362	0.0048	13.25	0.0391386	0.00579513	10.8413	0.02973	0.0087	3.2006	NA	NA	1	0	1	0	1	NA	NA	NA
19:48703417:G:A	rs601338	19	48703417	G	A	0.489472	0.375	27	FUT2	stop_gained	Essential hypertension	Hypertension, essential	118	all	0.0367	0.0049	13.05	0.0393165	0.0057998	10.917	0.02994	0.00929	2.8963	NA	NA	1	0	1	0	1	NA	NA	NA
19:48703417:G:A	rs601338	19	48703417	G	A	0.489472	0.375	27	FUT2	stop_gained	Duodenal ulcer	Duodenal ulcer	305	all	0.1404	0.0194	12.37	0.158401	0.0242701	10.172	0.10874	0.03213	3.1468	NA	NA	1	1	1	1	1	NA	1	1
19:48703417:G:A	rs601338	19	48703417	G	A	0.489472	0.376	27	FUT2	stop_gained	Viral and other specified intestinal infections	Viral and other specified intestinal infections	15	all	-0.1231	0.0194	9.64	-0.130063	0.0442608	2.48184	-0.12149	0.02161	7.7235	NA	NA	0	0	0	0	1	NA	NA	NA
19:48703728:G:A	rs602662	19	48703728	G	A	0.461932	0.415	27	FUT2	missense_variant	Disorders of lipoprotein metabolism and other lipidemias	Disorders of lipoprotein metabolism and other lipidaemias	123	all	0.0417	0.0064	10.16	0.0480881	0.00767679	9.42596	0.02726	0.01156	1.7346	0.93	0.982	0	0	0	0	1	NA	NA	NA
19:48703728:G:A	rs602662	19	48703728	G	A	0.461932	0.414	27	FUT2	missense_variant	Hypercholesterolemia	Pure hypercholesterolaemia	123	all	0.0444	0.0069	9.96	0.0492755	0.00792917	9.28818	0.02948	0.01381	1.4842	0.93	0.982	0	0	0	0	1	NA	NA	NA
19:49465749:C:G	rs150414818	19	49465749	C	G	0.00101193	0.00979	27	ALDH16A1	missense_variant	Gout	Gout	386	all	2.1883	0.1127	83.31	1.74171	0.200387	17.4474	2.39478	0.13624	68.4385	0.87	0.897	1	1	1	1	1	NA	0	0
19:49636675:C:T	rs61760904	19	49636675	C	T	0.007487	0.00498	27	RRAS	missense_variant	Hypertension	Hypertension	118	all	0.1633	0.0287	7.9	0.152859	0.032656	5.54418	0.1985	0.06006	3.0223	0.98	0.797	1	0	1	0	1	NA	NA	NA
19:50858501:T:C	rs17632542	19	50858501	T	C	0.0736324	0.0679	366	KLK3	missense_variant	Hyperplasia of prostate	Hyperplasia of prostate	440	males	-0.145	0.0191	13.5	-0.106929	0.0257467	4.48416	-0.19154	0.02847	10.7634	0.96	0.034	1	1	1	1	1	NA	0	0
19:55368304:C:T	rs4252548	19	55368304	C	T	0.02171	0.0258	261	IL11	missense_variant	Osteoarthritis of hip	Coxarthrosis,	370	all	0.2526	0.0298	16.64	0.265243	0.0392355	10.861	0.23531	0.04577	6.5629	0.99	0.922	0	1	0	1	1	NA	NA	NA
20:2309687:C:A	rs214803	20	2309687	C	A	0.179071	0.146	62	TGM3	missense_variant	Other non-epithelial cancer of skin	Other malignant neoplasms of skin (=non-melanoma skin cancer)	41	all	-0.1703	0.0123	43.12	-0.170864	0.0158048	26.5147	-0.16953	0.01945	17.5454	0.69	0.041	0	0	0	0	1	NA	NA	NA
20:5967581:G:A	rs16991615	20	5967581	G	A	0.0647527	0.0215	684	MCM8	missense_variant	Excessive, frequent and irregular menstruation	Excessive, frequent and irregular menstruation	435	females	0.135	0.0217	9.3	0.143983	0.0259421	7.54457	0.11403	0.03961	2.3993	0.87	0.062	0	1	0	1	1	NA	NA	NA
20:5967581:G:A	rs16991615	20	5967581	G	A	0.0647527	0.0211	684	MCM8	missense_variant	Uterine leiomyoma	Leiomyoma of uterus	61	females	0.1407	0.0234	8.72	0.130517	0.0285153	5.32656	0.16193	0.04114	4.0817	0.87	0.062	1	1	1	1	1	NA	0	0
20:33019745:G:C	rs61734341	20	33019745	G	C	0.0629076	0.0195	837	BPIFB2	missense_variant	Other non-epithelial cancer of skin	Other malignant neoplasms of skin (=non-melanoma skin cancer)	41	all	0.1307	0.0225	8.23	0.118802	0.0251008	5.65519	0.17812	0.05021	3.41	0.99	0.866	0	0	1	1	1	NA	NA	NA
20:33678328:C:T	rs35385772	20	33678328	C	T	0.0273705	0.0511	837	E2F1	missense_variant	Hyperplasia of prostate	Hyperplasia of prostate	440	males	-0.1455	0.0257	7.84	-0.124913	0.0415741	2.57522	-0.15808	0.0326	5.9063	0.04	0	1	1	1	1	1	NA	1	1
20:35176751:A:G	rs867186	20	35176751	A	G	0.087283	0.132	84	PROCR	missense_variant	Phlebitis and thrombophlebitis	Phlebitis and thrombophlebitis (not including DVT)	261	all	0.1695	0.0248	11.06	0.180961	0.0362746	6.21607	0.15937	0.03406	5.5403	0.82	0.073	1	1	1	1	1	NA	0	0
20:35384111:C:T	rs4911494	20	35384111	C	T	0.367805	0.428	84	UQCC1	missense_variant	Hallux valgus (Bunion)	Hallux valgus (acquired)	388	all	0.1577	0.0123	36.72	0.142944	0.0179952	14.7062	0.17073	0.01693	23.1854	0.52	0	1	1	1	1	1	NA	1	1
20:35384111:C:T	rs4911494	20	35384111	C	T	0.367805	0.428	84	UQCC1	missense_variant	Osteoarthritis of knee	Gonarthrosis	367	all	0.0828	0.0075	27.92	0.0934058	0.0101378	19.5013	0.07025	0.011	9.7618	0.52	0	0	0	0	0	1	NA	NA	NA
20:35384111:C:T	rs4911494	20	35384111	C	T	0.367805	0.429	84	UQCC1	missense_variant	Internal derangement of knee	Internal derangement of knee	367	all	0.0828	0.0081	24.02	0.0994792	0.0119789	15.9991	0.06894	0.01089	9.6172	0.52	0	0	0	0	0	1	NA	NA	NA
20:35384111:C:T	rs4911494	20	35384111	C	T	0.367805	0.427	84	UQCC1	missense_variant	Diaphragmatic hernia	Diaphragmatic hernia	303	all	0.0481	0.0079	8.89	0.0464303	0.00879738	6.88344	0.05522	0.01825	2.6054	0.52	0	1	1	1	1	1	NA	1	1
20:44413724:C:T	rs1800961	20	44413724	C	T	0.0313698	0.0453	41	HNF4A	missense_variant	Cholelithiasis	Cholelithiasis	89	all	0.3322	0.0203	59.3	0.273803	0.0307654	18.2518	0.37741	0.02708	43.4169	0.68	0.003	0	1	0	1	1	NA	NA	NA
20:44413724:C:T	rs1800961	20	44413724	C	T	0.0313698	0.0453	41	HNF4A	missense_variant	Cholelithiasis and cholecystitis	Cholelithiasis, broad definition with cholecystitis	89	all	0.3171	0.0198	57.2	0.260353	0.0295215	17.9378	0.3631	0.0266	41.7063	0.68	0.003	0	1	0	1	1	NA	NA	NA
20:59194085:G:C	rs55786258	20	59194085	G	C	0.187641	0.25	239	ZNF831	missense_variant	Hypertension	Hypertension	118	all	0.051	0.0059	17.43	0.0423542	0.00737173	8.03784	0.06617	0.00973	10.9889	0.28	0.073	0	0	0	0	1	NA	NA	NA
20:59194085:G:C	rs55786258	20	59194085	G	C	0.187641	0.249	239	ZNF831	missense_variant	Essential hypertension	Hypertension, essential	118	all	0.0468	0.006	14.16	0.0421896	0.00737765	7.96889	0.05603	0.01039	7.1524	0.28	0.073	0	0	0	0	1	NA	NA	NA
20:62322716:T:C	rs6143021	20	62322716	T	C	0.26233	0.173	186	LAMA5	missense_variant	Benign neoplasm of colon, rectum, anus and anal canal	Benign neoplasm of colon, rectum, anus and anal canal	54	all	-0.103	0.011	20.26	-0.0957862	0.0134665	11.9445	-0.11701	0.01884	9.2788	0	0	1	1	1	1	1	NA	0	1
20:62475466:G:C	rs200383755	20	62475466	G	C	0.007267	0.00275	186	GATA5	missense_variant	Hyperplasia of prostate	Hyperplasia of prostate	440	males	-0.4472	0.0735	8.93	-0.488262	0.0870549	7.69061	-0.34508	0.13736	1.9209	1	0.956	0	1	0	1	1	NA	NA	NA
20:63678201:C:T	rs41309367	20	63678201	C	T	0.331243	0.263	696	RTEL1-TNFRSF6B	missense_variant	Inflammatory bowel disease and other gastroenteritis and colitis	Inflammatory bowel disease	299	all	0.0923	0.0149	9.22	0.0827165	0.0220487	3.7551	0.10037	0.02024	6.1491	0.88	0	0	0	0	1	1	NA	NA	NA
20:63678201:C:T	rs41309367	20	63678201	C	T	0.331243	0.263	696	RTEL1-TNFRSF6B	missense_variant	Ulcerative colitis	Ulcerative colitis (strict definition, all Crohn cases excluded)	299	all	0.1123	0.0202	7.57	0.0892399	0.0261613	3.18916	0.14629	0.03177	5.3853	0.88	0	0	0	0	1	1	NA	NA	NA
20:63694757:A:C	rs3208008	20	63694757	A	C	0.252011	0.201	696	RTEL1	missense_variant	Other and unspecified dermatitis	Other and unspecified dermatitis	342	all	0.0885	0.0153	8.13	0.111924	0.0377561	2.51815	0.08392	0.01675	6.2612	0.88	0	0	0	0	0	1	NA	NA	NA
20:63694757:A:C	rs3208008	20	63694757	A	C	0.252011	0.201	696	RTEL1	missense_variant	Asthma	Asthma	19	all	0.0455	0.008	7.84	0.0397417	0.0100788	4.09455	0.05565	0.0133	4.5422	0.88	0	0	1	0	1	1	NA	NA	NA
20:63978317:A:G	rs817348	20	63978317	A	G	0.172568	0.172	696	SAMD10	missense_variant	Varicose veins of lower extremity	Varicose veins	266	all	-0.0698	0.0122	8	-0.0556987	0.0180803	2.68495	-0.08154	0.01648	6.1243	NA	NA	0	1	1	1	1	NA	NA	NA
21:42732093:G:A	rs371874687	21	42732093	G	A	0.000230389	0.0001526	731	PDE9A	missense_variant	Chromosomal anomalies and genetic disorders	Chromosomal abnormalities, not elsewhere classified	477	all	4.3393	0.7873	7.45	4.22427	0.788774	7.06892	35.2156	12.9222	2.19206	0.94	0.104	1	1	1	0	1	NA	NA	NA
21:43687681:T:C	rs9306160	21	43687681	T	C	0.422289	0.315	731	RRP1B	missense_variant	Hypertension	Hypertension	118	all	0.0298	0.0049	8.88	0.0266941	0.00584222	5.3101	0.03752	0.00913	4.4032	0.72	0	1	0	1	0	1	NA	NA	NA
21:43687681:T:C	rs9306160	21	43687681	T	C	0.422289	0.315	731	RRP1B	missense_variant	Essential hypertension	Hypertension, essential	118	all	0.0298	0.005	8.55	0.0265395	0.00584696	5.24783	0.03878	0.00974	4.1605	0.72	0	1	0	1	0	1	NA	NA	NA
21:46003595:C:T	rs13051496	21	46003595	C	T	0.22835	0.214	212	COL6A1	missense_variant	Diverticulosis and diverticulitis	Diverticular disease of intestine	54	all	0.0748	0.0082	19.19	0.0759817	0.00971863	14.2708	0.07198	0.01521	5.6534	0.94	0.041	0	1	0	1	1	NA	NA	NA
21:46125854:G:A	rs1042917	21	46125854	G	A	0.494581	0.395	212	COL6A2	missense_variant	Diverticulosis and diverticulitis	Diverticular disease of intestine	54	all	0.0429	0.0069	9.28	0.0386985	0.0082354	5.58272	0.05288	0.01269	4.5074	0.9	0.982	1	1	1	1	1	NA	1	1
22:27799398:C:A	rs45589338	22	27799398	C	A	0.0401088	0.037	72	MN1	missense_variant	Malignant neoplasm of female breast	Malignant neoplasm of breast	25	females	0.1529	0.0269	7.9	0.091479	0.0357003	1.98319	0.23327	0.04083	7.9558	0.84	0.66	0	0	0	0	1	NA	NA	NA
22:27799398:C:A	rs45589338	22	27799398	C	A	0.0401088	0.037	72	MN1	missense_variant	Malignant neoplasm of female breast	Malignant neoplasm of breast, HER2-negative	25	females	0.1546	0.0274	7.79	0.091479	0.0357003	1.98319	0.24459	0.04264	8.0129	0.84	0.66	0	0	0	0	1	NA	NA	NA
22:28695868:AG:A	rs555607708	22	28695868	AG	A	0.00234549	0.0065	72	CHEK2	frameshift_variant	Malignant neoplasm of female breast	Malignant neoplasm of breast, HER2-negative	25	females	1.0339	0.0779	39.53	0.897779	0.112834	14.7527	1.15764	0.10755	26.294	NA	NA	0	0	0	0	0	Conflicting_interpretations_of_pathogenicity	NA	NA
22:28695868:AG:A	rs555607708	22	28695868	AG	A	0.00234549	0.0065	72	CHEK2	frameshift_variant	Malignant neoplasm of female breast	Malignant neoplasm of breast	25	females	0.9977	0.0758	38.87	0.897779	0.112834	14.7527	1.07987	0.10227	25.3366	NA	NA	0	0	0	0	0	Conflicting_interpretations_of_pathogenicity	NA	NA
22:28695868:AG:A	rs555607708	22	28695868	AG	A	0.00234549	0.00649	72	CHEK2	frameshift_variant	Malignant neoplasm of female breast	Malignant neoplasm of breast, HR-positive	25	females	1.0691	0.0871	33.94	0.897779	0.112834	14.7527	1.32098	0.13684	21.3226	NA	NA	0	0	0	0	0	Conflicting_interpretations_of_pathogenicity	NA	NA
22:28695868:AG:A	rs555607708	22	28695868	AG	A	0.00234549	0.00618	72	CHEK2	frameshift_variant	Malignant neoplasm of female breast	Malignant neoplasm of breast, HR-negative	25	females	0.8871	0.0926	21.02	0.897779	0.112834	14.7527	0.86506	0.16198	7.0332	NA	NA	0	0	0	0	0	Conflicting_interpretations_of_pathogenicity	NA	NA
22:28695868:AG:A	rs555607708	22	28695868	AG	A	0.00234549	0.0065	72	CHEK2	frameshift_variant	Uterine leiomyoma	Leiomyoma of uterus	61	females	0.4792	0.0642	13.09	0.551349	0.126473	4.88467	0.45416	0.07446	8.9728	NA	NA	1	1	1	1	0	Conflicting_interpretations_of_pathogenicity	NA	NA
22:28695868:AG:A	rs555607708	22	28695868	AG	A	0.00234549	0.00647	72	CHEK2	frameshift_variant	Ovarian cyst	Ovarian cyst	447	females	0.5448	0.0806	10.85	0.539523	0.180922	2.54318	0.54614	0.09009	8.872	NA	NA	1	1	1	1	1	NA	1	1
22:28695868:AG:A	rs555607708	22	28695868	AG	A	0.00240328	0.00652	72	CHEK2	frameshift_variant	Polycystic ovaries	Polycystic ovarian syndrome	133	all	2.5475	0.4	9.72	2.30679	0.912972	1.93875	2.60468	0.44498	8.3175	NA	NA	1	1	1	1	1	NA	1	1
22:28695868:AG:A	rs555607708	22	28695868	AG	A	0.00240328	0.00629	72	CHEK2	frameshift_variant	Thyroid cancer	Malignant neoplasm of thyroid gland	47	all	1.768	0.2806	9.53	1.77781	0.746208	1.76454	1.76644	0.30279	8.2662	NA	NA	1	1	1	1	1	NA	1	1
22:28695868:AG:A	rs555607708	22	28695868	AG	A	0.00234549	0.0065	72	CHEK2	frameshift_variant	Carcinoma in situ of breast	Carcinoma in situ of breast	79	females	1.0812	0.184	8.38	0.694808	0.237396	2.46537	1.66203	0.29103	7.9493	NA	NA	0	0	0	0	0	Conflicting_interpretations_of_pathogenicity	NA	NA
22:28695868:AG:A	rs555607708	22	28695868	AG	A	0.00240328	0.00629	72	CHEK2	frameshift_variant	Benign neoplasm of colon, rectum, anus and anal canal	Benign neoplasm of colon, rectum, anus and anal canal	54	all	0.3946	0.0706	7.64	0.334851	0.108896	2.67668	0.43792	0.09273	5.6325	NA	NA	1	1	1	1	0	Conflicting_interpretations_of_pathogenicity	NA	NA
22:28725099:A:G	rs17879961	22	28725099	A	G	0.000393316	0.0303	72	CHEK2	missense_variant	Benign neoplasm of meninges	Benign neoplasm of meninges	65	all	0.6393	0.1117	7.99	2.16047	0.725706	2.53607	0.60242	0.11301	7.0096	0.9	0.503	1	1	1	1	1	NA	1	1
22:30020538:A:G	rs41278853	22	30020538	A	G	0.0931013	0.0855	999	MTMR3	missense_variant	Type 2 diabetes mellitus	Type 2 diabetes, strict (exclude DM1)	118	all	-0.0696	0.0126	7.46	-0.0591147	0.0177855	3.05152	-0.08029	0.01792	5.1278	0.89	0.057	0	0	0	0	1	NA	NA	NA
22:37066896:A:G	rs855791	22	37066896	A	G	0.437935	0.347	459	TMPRSS6	missense_variant	Other anaemias	Other anaemias	96	all	-0.0721	0.0102	11.8	-0.0719584	0.0124679	8.10469	-0.07252	0.01778	4.3451	0	0	1	1	1	1	0	Benign	NA	NA
22:43928847:C:G	rs738409	22	43928847	C	G	0.214942	0.226	68	PNPLA3	missense_variant	Other diseases of liver	Other diseases of liver	267	all	0.265	0.0197	40.41	0.241792	0.0246492	21.9887	0.30639	0.03291	19.8946	1	0.944	0	0	0	0	0	drug_response	NA	NA
22:43928847:C:G	rs738409	22	43928847	C	G	0.214942	0.226	68	PNPLA3	missense_variant	Alcoholic liver damage	Alcoholic liver disease	17	all	0.4141	0.0327	36.11	0.399022	0.0504114	14.6079	0.42503	0.04288	22.4382	1	0.944	0	0	0	0	1	NA	NA	NA
22:43928847:C:G	rs738409	22	43928847	C	G	0.214942	0.227	68	PNPLA3	missense_variant	Oesophageal varices	Oesophageal varices	267	all	0.557	0.0479	30.5	0.466981	0.0627145	13.0172	0.68319	0.07428	19.436	1	0.944	0	0	0	0	1	NA	NA	NA
22:43928847:C:G	rs738409	22	43928847	C	G	0.214942	0.226	68	PNPLA3	missense_variant	Fibrosis and cirrhosis of liver	Fibrosis and cirrhosis of liver	308	all	0.4043	0.0462	17.65	0.203686	0.0832411	1.84141	0.49375	0.0556	18.1773	1	0.944	0	0	0	0	1	NA	NA	NA
22:43928847:C:G	rs738409	22	43928847	C	G	0.214942	0.227	68	PNPLA3	missense_variant	Ascites (non malignant)	Ascites	504	all	0.2121	0.0315	10.77	0.18342	0.0380961	5.83137	0.27446	0.05614	5.9941	1	0.944	1	1	1	1	1	NA	1	1
22:43928847:C:G	rs738409	22	43928847	C	G	0.214942	0.227	68	PNPLA3	missense_variant	Cholelithiasis and cholecystitis	Cholelithiasis, broad definition with cholecystitis	89	all	-0.056	0.0094	8.66	-0.0591196	0.0135695	4.87948	-0.0532	0.01294	4.406	1	0.944	1	1	1	1	1	NA	0	0
22:43928847:C:G	rs738409	22	43928847	C	G	0.214942	0.227	68	PNPLA3	missense_variant	Gout	Gout	386	all	-0.1135	0.0193	8.41	-0.0841946	0.0272043	2.70579	-0.14303	0.0273	6.791	1	0.944	1	0	1	0	1	NA	NA	NA
22:43928847:C:G	rs738409	22	43928847	C	G	0.214942	0.227	68	PNPLA3	missense_variant	Cholelithiasis	Cholelithiasis	89	all	-0.0556	0.0097	8.09	-0.0550667	0.0141991	3.97782	-0.05615	0.01316	4.7021	1	0.944	1	1	1	1	1	NA	0	0
22:46054011:G:A	rs12159707	22	46054011	G	A	0.343361	0.281	127	PRR34	missense_variant	Contracture of palmar fascia [Dupuytren's disease]	Palmar fascial fibromatosis [Dupuytren]	380	all	0.1993	0.0184	26.53	0.239904	0.0234901	23.7609	0.13424	0.02972	5.2007	NA	NA	0	0	1	1	1	NA	NA	NA
22:46054011:G:A	rs12159707	22	46054011	G	A	0.343361	0.281	127	PRR34	missense_variant	Fasciitis	Fibroblastic disorders	380	all	0.1604	0.0162	22.3	0.231782	0.0221278	24.9475	0.07727	0.02387	2.9194	NA	NA	0	0	1	1	1	NA	NA	NA
22:50000765:C:T	rs9617090	22	50000765	C	T	0.439575	0.372	883	IL17REL	missense_variant	Ulcerative colitis	Ulcerative colitis (strict definition, all Crohn cases excluded)	299	all	-0.1069	0.0188	7.92	-0.0782222	0.0246626	2.81944	-0.14646	0.02893	6.3822	0.46	0	0	0	0	0	1	NA	NA	NA
22:50679152:T:C	rs9616915	22	50679152	T	C	0.485511	0.481	883	SHANK3	missense_variant	Varicose veins of lower extremity	Varicose veins	266	all	-0.0499	0.0091	7.36	-0.0578484	0.0134744	4.75423	-0.04321	0.01238	3.3177	0.12	0	1	1	1	1	1	NA	1	1

## Sheet: ST4 - UKB associations
ST4. Significant sentinel associations identified in UKB alone.
LOGP: -log10(p)
Variant ID	rsID	CHR	POS (hg38)	A0	A1	BETA	SE	LOGP	Gene	Sex	Disease description	Replicated in FG (p<0.05)
					(effect)
1:980474:G:A	rs545665777	1	980474	G	A	2.94463	0.522559	7.75685	PERM1	all	Other disorders of eyelids	0
1:11779866:C:T	rs12561919	1	11779866	C	T	-0.0516494	0.008166	9.59627	C1orf167	all	Essential hypertension	1
1:21577638:T:C	rs34605986	1	21577638	T	C	0.150911	0.0259399	8.2243	ALPL	all	Urinary calculus	1
1:55039974:G:T	rs11591147	1	55039974	G	T	-0.37168	0.0311212	32.1509	PCSK9	all	Disorders of lipoprotein metabolism and other lipidemias	1
1:55039974:G:T	rs11591147	1	55039974	G	T	-0.349731	0.0320668	26.9684	PCSK9	all	Hypercholesterolemia	1
1:109296296:C:T	rs629001	1	109296296	C	T	0.12002	0.0157682	13.5672	MYBPHL	all	Hypercholesterolemia	1
1:109296296:C:T	rs629001	1	109296296	C	T	0.114538	0.0152424	13.2428	MYBPHL	all	Disorders of lipoprotein metabolism and other lipidemias	1
1:112555912:C:T	rs6658555	1	112555912	C	T	-0.0400725	0.00664495	8.78665	ST7L	all	Essential hypertension	1
1:113834946:A:G	rs2476601	1	113834946	A	G	-0.66842	0.112185	8.59334	PTPN22	all	Type 1 diabetes with ketoacidosis	1
1:152313385:G:A	rs61816761	1	152313385	G	A	0.650678	0.0838713	14.0643	FLG	all	Other and unspecified dermatitis	1
1:152313385:G:A	rs61816761	1	152313385	G	A	-0.305745	0.0546881	7.64561	FLG	all	Follicular cysts of skin and subcutaneous tissue	0
1:154946604:C:T	rs2061690	1	154946604	C	T	-0.101543	0.0112613	18.7137	PBXIP1	all	Atrial fibrillation and flutter	1
1:154946604:C:T	rs2061690	1	154946604	C	T	-0.0712802	0.00889366	14.9571	PBXIP1	all	Cardiac dysrhythmias	1
1:169421916:A:G	rs3820059	1	169421916	A	G	-0.851607	0.0695504	33.745	CCDC181	all	Congenital deficiency of other clotting factors (including factor VII)	1
1:169421916:A:G	rs3820059	1	169421916	A	G	-0.584795	0.0595964	22.0027	CCDC181	all	Congenital coagulation defects	1
1:169421916:A:G	rs3820059	1	169421916	A	G	-0.355694	0.0433358	15.6475	CCDC181	all	Other coagulation defects	1
1:169529737:T:C	rs6030	1	169529737	T	C	-0.703467	0.0857916	15.6181	F5	all	Congenital deficiency of other clotting factors (including factor VII)	0
1:169529737:T:C	rs6030	1	169529737	T	C	-0.43595	0.0685575	9.69205	F5	all	Congenital coagulation defects	0
1:169542517:T:C	rs4524	1	169542517	T	C	-0.221907	0.0248385	18.3863	F5	all	Phlebitis and thrombophlebitis	1
1:169611647:C:T	rs6131	1	169611647	C	T	0.708011	0.0858529	15.7886	SELP	all	Congenital deficiency of other clotting factors (including factor VII)	1
1:169611647:C:T	rs6131	1	169611647	C	T	0.48728	0.0735039	10.472	SELP	all	Congenital coagulation defects	0
1:170166552:A:G	rs41272485	1	170166552	A	G	1.14006	0.137911	15.861	METTL11B	all	Congenital deficiency of other clotting factors (including factor VII)	1
1:170166552:A:G	rs41272485	1	170166552	A	G	0.936806	0.119241	14.403	METTL11B	all	Congenital coagulation defects	1
1:170166552:A:G	rs41272485	1	170166552	A	G	0.580308	0.0928405	9.38839	METTL11B	all	Other coagulation defects	1
1:170166552:A:G	rs41272485	1	170166552	A	G	0.279754	0.0510211	7.37891	METTL11B	all	Phlebitis and thrombophlebitis	1
1:171636338:G:A	rs74315329	1	171636338	G	A	1.52138	0.131515	30.2234	MYOC	all	Glaucoma	0
1:183125412:T:C	rs20558	1	183125412	T	C	-0.0643795	0.0117756	7.33984	LAMC1	all	Benign neoplasm of colon, rectum, anus and anal canal	1
1:196690107:C:T	rs1061170	1	196690107	C	T	-0.233517	0.0258129	18.8309	CFH	all	Degeneration of macula and posterior pole of retina	1
1:196690107:C:T	rs1061170	1	196690107	C	T	-0.181907	0.0215696	16.4742	CFH	all	Other retinal disorders	1
1:205161285:A:G	rs3851294	1	205161285	A	G	-0.232435	0.0373423	9.31576	DSTYK	all	Contracture of palmar fascia [Dupuytren's disease]	1
1:205161285:A:G	rs3851294	1	205161285	A	G	-0.217236	0.0352284	9.15606	DSTYK	all	Fasciitis	1
1:230710048:A:G	rs699	1	230710048	A	G	0.0322524	0.00587963	7.38464	AGT	all	Essential hypertension	1
2:21041028:G:A	rs1367117	2	21041028	G	A	0.085477	0.0079967	25.941	APOB	all	Disorders of lipoprotein metabolism and other lipidemias	1
2:21041028:G:A	rs1367117	2	21041028	G	A	0.0852651	0.00826022	24.2531	APOB	all	Hypercholesterolemia	1
2:27508073:T:C	rs1260326	2	27508073	T	C	-0.0668804	0.00801277	16.1538	GCKR	all	Hypercholesterolemia	1
2:27508073:T:C	rs1260326	2	27508073	T	C	-0.0645886	0.0077581	16.0751	GCKR	all	Disorders of lipoprotein metabolism and other lipidemias	1
2:27508073:T:C	rs1260326	2	27508073	T	C	0.0856595	0.0118585	12.2951	GCKR	all	Cholelithiasis	1
2:27508073:T:C	rs1260326	2	27508073	T	C	0.0809992	0.0113235	12.0717	GCKR	all	Cholelithiasis and cholecystitis	1
2:38070996:T:C	rs1800440	2	38070996	T	C	-0.0920144	0.0164104	7.68665	CYP1B1	all	Other non-epithelial cancer of skin	1
2:43800874:A:T	rs11556157	2	43800874	A	T	-0.134475	0.0137036	22.0051	DYNC2LI1	all	Cholelithiasis	1
2:43800874:A:T	rs11556157	2	43800874	A	T	-0.127084	0.0130725	21.6121	DYNC2LI1	all	Cholelithiasis and cholecystitis	1
2:43837951:G:A	rs6756629	2	43837951	G	A	0.575561	0.0194352	192.011	ABCG5	all	Cholelithiasis and cholecystitis	1
2:43837951:G:A	rs6756629	2	43837951	G	A	0.590817	0.0202159	187.034	ABCG5	all	Cholelithiasis	1
2:43837951:G:A	rs6756629	2	43837951	G	A	0.559363	0.0539253	24.4824	ABCG5	all	Other diseases of gallbladder	1
2:43837951:G:A	rs6756629	2	43837951	G	A	0.424368	0.0476961	18.2425	ABCG5	all	Cholecystitis without cholelithiasis	1
2:43837951:G:A	rs6756629	2	43837951	G	A	-0.112845	0.0161037	11.6148	ABCG5	all	Disorders of lipoprotein metabolism and other lipidemias	1
2:43837951:G:A	rs6756629	2	43837951	G	A	0.367511	0.0531328	11.3355	ABCG5	all	Other diseases of biliary tract	1
2:43837951:G:A	rs6756629	2	43837951	G	A	-0.10705	0.0166303	9.91426	ABCG5	all	Hypercholesterolemia	1
2:43837951:G:A	rs6756629	2	43837951	G	A	0.0904072	0.0163606	7.48439	ABCG5	all	Abdominal and pelvic pain	1
2:43872294:C:A	rs4148217	2	43872294	C	A	0.104648	0.0139755	13.1552	ABCG8	all	Cholelithiasis and cholecystitis	1
2:43872294:C:A	rs4148217	2	43872294	C	A	0.107981	0.0146183	12.8226	ABCG8	all	Cholelithiasis	1
2:68157965:A:G	rs2044693	2	68157965	A	G	0.146906	0.0142448	24.2106	PNO1	all	Varicose veins of lower extremity	1
2:102351752:A:G	rs10204137	2	102351752	A	G	-0.180845	0.0257456	11.6673	IL1RL1	all	Nasal polyps	1
2:178566270:G:A	rs3731746	2	178566270	G	A	0.0897594	0.011882	13.3754	TTN	all	Cardiac dysrhythmias	1
2:178566270:G:A	rs3731746	2	178566270	G	A	0.110214	0.0149514	12.7727	TTN	all	Atrial fibrillation and flutter	1
2:197402110:T:C	rs559063155	2	197402110	T	C	3.62645	0.586821	9.19265	SF3B1	all	Lymphoid leukemia	0
2:197402110:T:C	rs559063155	2	197402110	T	C	1.84195	0.331794	7.54786	SF3B1	all	Other anemias	0
2:201258272:A:G	rs3769823	2	201258272	A	G	-0.0557658	0.00973696	7.99105	CASP8	all	Personal history of malignant neoplasm	0
2:201350769:C:G	rs13014235	2	201350769	C	G	-0.145953	0.0127018	29.8331	ALS2CR12	all	Other non-epithelial cancer of skin	1
2:218890289:T:A	rs121908120	2	218890289	T	A	-0.413811	0.0536128	13.9292	WNT10A	all	Follicular cysts of skin and subcutaneous tissue	1
2:232768750:G:A	rs1801251	2	232768750	G	A	-0.166205	0.0260116	9.7792	KCNJ13	all	Nasal polyps	1
2:233693545:A:G	rs2070959	2	233693545	A	G	0.0650521	0.0117653	7.49247	UGT1A6	all	Cholelithiasis and cholecystitis	1
2:233693556:A:C	rs1105879	2	233693556	A	C	1.36094	0.0486667	171.357	UGT1A6	all	Disorders of porphyrin and bilirubin metabolism	1
2:233713141:C:G	rs3755322	2	233713141	C	G	-1.15399	0.151861	13.5251	UGT1A5	all	Disorders of porphyrin and bilirubin metabolism	1
2:233718890:C:A	rs6755571	2	233718890	C	A	-1.20294	0.173276	11.4137	UGT1A4	all	Disorders of porphyrin and bilirubin metabolism	1
2:233729934:A:G	rs45449995	2	233729934	A	G	1.38607	0.116018	32.1719	UGT1A3	all	Disorders of porphyrin and bilirubin metabolism	1
2:233779390:C:A	rs6431631	2	233779390	C	A	0.500695	0.0858037	8.27022	MROH2A	all	Disorders of porphyrin and bilirubin metabolism	0
3:12807323:T:C	rs11718898	3	12807323	T	C	0.0818018	0.0118557	11.2834	CAND2	all	Atrial fibrillation and flutter	1
3:12807323:T:C	rs11718898	3	12807323	T	C	0.0597591	0.00935496	9.77439	CAND2	all	Cardiac dysrhythmias	1
3:27431445:C:T	rs3755652	3	27431445	C	T	0.0405067	0.00648009	9.38939	SLC4A7	all	Essential hypertension	1
3:38009720:G:A	rs75495843	3	38009720	G	A	1.12372	0.0319133	270.877	PLCD1	all	Follicular cysts of skin and subcutaneous tissue	1
3:38039461:T:G	rs7625806	3	38039461	T	G	-0.0952273	0.0163489	8.24242	DLEC1	all	Follicular cysts of skin and subcutaneous tissue	0
3:38725184:A:G	rs6795970	3	38725184	A	G	0.0715619	0.0113735	9.50388	SCN10A	all	Atrial fibrillation and flutter	1
3:38907980:C:T	rs13059805	3	38907980	C	T	0.272409	0.0433222	9.49263	SCN11A	all	Follicular cysts of skin and subcutaneous tissue	0
3:39103525:G:A	rs140965034	3	39103525	G	A	0.560067	0.0778546	12.2004	GORASP1	all	Follicular cysts of skin and subcutaneous tissue	1
3:48319502:T:G	rs11718350	3	48319502	T	G	-0.0339544	0.0062264	7.30589	SPINK8	all	Essential hypertension	1
3:49898669:T:C	rs2230590	3	49898669	T	C	0.0741119	0.0118844	9.34804	MST1R	all	Overweight, obesity and other hyperalimentation	1
3:69964940:G:A	rs149617956	3	69964940	G	A	1.08743	0.154506	11.7102	MITF	all	Malignant melanoma of skin	0
4:1002377:G:A	rs6831280	4	1002377	G	A	0.139485	0.0235902	8.47332	IDUA	all	Fracture of radius and ulna	1
4:89936328:G:A	rs12646270	4	89936328	G	A	0.394741	0.0667587	8.47361	MMRN1	all	Parkinson's disease	0
4:102267552:C:T	rs13107325	4	102267552	C	T	0.153282	0.0261339	8.34834	SLC39A8	all	Shoulder lesions	1
4:110510288:G:A	rs33966350	4	110510288	G	A	0.156544	0.0256513	8.98196	ENPEP	all	Essential hypertension	1
4:150277928:G:A	rs2290846	4	150277928	G	A	0.124459	0.0125154	22.574	LRBA	all	Cholelithiasis	1
4:150277928:G:A	rs2290846	4	150277928	G	A	0.113701	0.0119771	20.6498	LRBA	all	Cholelithiasis and cholecystitis	1
4:154586438:T:C	rs6050	4	154586438	T	C	0.194951	0.0238509	15.5243	FGA	all	Phlebitis and thrombophlebitis	1
5:33951588:C:G	rs16891982	5	33951588	C	G	0.390289	0.0470934	15.937	SLC45A2	all	Other non-epithelial cancer of skin	1
5:33951588:C:G	rs16891982	5	33951588	C	G	0.791711	0.121583	10.1289	SLC45A2	all	Malignant melanoma of skin	0
5:75625861:G:A	rs9332464	5	75625861	G	A	0.0515086	0.00928641	7.53585	ANKDD1B	all	Disorders of lipoprotein metabolism and other lipidemias	1
5:109337245:C:T	rs246105	5	109337245	C	T	-0.157749	0.0279403	7.78437	PJA2	all	Contracture of palmar fascia [Dupuytren's disease]	1
5:109337245:C:T	rs246105	5	109337245	C	T	-0.146175	0.0262041	7.61468	PJA2	all	Fasciitis	1
5:138164976:G:A	rs11750814	5	138164976	G	A	-0.0871241	0.0144731	8.75762	BRD8	all	Atrial fibrillation and flutter	1
6:24828262:C:T	rs9461073	6	24828262	C	T	0.364528	0.0555297	10.2824	FAM65B	all	Disorders of iron metabolism	0
6:26092913:G:A	rs1800562	6	26092913	G	A	2.09736	0.0559648	610.718	HFE	all	Disorders of iron metabolism	1
6:26092913:G:A	rs1800562	6	26092913	G	A	1.2125	0.0324649	304.562	HFE	all	Disorders of mineral metabolism	1
6:26092913:G:A	rs1800562	6	26092913	G	A	0.711523	0.100949	11.7421	HFE	all	Polycythemia vera	0
6:26092913:G:A	rs1800562	6	26092913	G	A	0.163713	0.0279477	8.32885	HFE	all	Cellulitis and acute lymphangitis	0
6:26370429:A:G	rs9358936	6	26370429	A	G	-0.14255	0.0198655	12.1432	BTN3A2	males	Hyperplasia of prostate	1
6:26370429:A:G	rs9358936	6	26370429	A	G	-0.142517	0.0198673	12.1358	BTN3A2	all	Hyperplasia of prostate	1
6:28301047:A:G	rs33932084	6	28301047	A	G	-0.0723009	0.0106273	10.9904	PGBD1	all	Abdominal hernia	1
6:28301047:A:G	rs33932084	6	28301047	A	G	-0.104345	0.0181693	8.03127	PGBD1	all	Inguinal hernia	1
6:28398374:A:G	rs2232423	6	28398374	A	G	-0.0707944	0.00951423	13	ZSCAN12	all	Depression	0
6:29942886:G:A	rs707910	6	29942886	G	A	-0.0943168	0.0172732	7.32296	HLA-A	all	Varicose veins of lower extremity	1
6:31161533:C:T	rs7750641	6	31161533	C	T	0.53301	0.0686674	14.0785	TCF19	all	Sicca syndrome	1
6:31412224:TG:T	rs199503730	6	31412224	TG	T	1.01894	0.04854	97.1081	MICA	all	Psoriasis	1
6:31529148:G:A	rs3093983	6	31529148	G	A	0.0543048	0.0099524	7.31359	MCCD1	all	Hypercholesterolemia	0
6:31628105:C:A	rs1046080	6	31628105	C	A	0.0710155	0.0117463	8.8277	PRRC2A	all	Angina pectoris	1
6:31642909:A:G	rs1052486	6	31642909	A	G	0.0332431	0.00577739	8.05972	BAG6	all	Essential hypertension	1
6:31765689:T:C	rs3101017	6	31765689	T	C	0.578489	0.0671529	17.1534	VWA7	all	Systemic lupus erythematosus	0
6:31766568:G:T	rs3115671	6	31766568	G	T	0.116317	0.0177222	10.279	VWA7	all	Other anemias	0
6:31970635:G:T	rs17207867	6	31970635	G	T	0.771338	0.0717482	26.2302	DXO	all	Psoriatic arthropathy	1
6:31970635:G:T	rs17207867	6	31970635	G	T	0.748977	0.0734834	23.6691	DXO	all	Enteropathic arthropathies	1
6:32154609:C:G	rs3134604	6	32154609	C	G	-0.648271	0.0401897	57.806	PPT2	all	Multiple sclerosis	0
6:32293475:T:G	rs7775397;rs7775397	6	32293475	T	G	1.27768	0.0340928	426.75	TSBP1;C6orf10	all	Intestinal malabsorption (non-celiac)	1
6:32293475:T:G	rs7775397;rs7775397	6	32293475	T	G	0.760829	0.073597	24.3229	TSBP1;C6orf10	all	Graves' disease	1
6:32293475:T:G	rs7775397;rs7775397	6	32293475	T	G	0.864127	0.0939401	19.4409	TSBP1;C6orf10	all	Type 1 diabetes with ketoacidosis	1
6:32293475:T:G	rs7775397;rs7775397	6	32293475	T	G	0.400542	0.0538895	12.9729	TSBP1;C6orf10	all	Other disorders of pancreatic internal secretion	1
6:32393972:G:C	rs34940131	6	32393972	G	C	-0.708681	0.0938996	13.352	BTNL2	all	Sarcoidosis	1
6:32642029:C:T	rs707952	6	32642029	C	T	0.398138	0.0334425	31.9537	HLA-DQA1	all	Thyrotoxicosis with or without goiter	0
6:32642029:C:T	rs707952	6	32642029	C	T	0.663944	0.117939	7.74306	HLA-DQA1	all	Exophthalmos	0
6:32661978:G:A	rs1130399	6	32661978	G	A	0.751422	0.0653862	29.8397	HLA-DQB1	all	Type 1 diabetes with ophthalmic manifestations	1
6:32661978:G:A	rs1130399	6	32661978	G	A	0.259459	0.0306601	16.5819	HLA-DQB1	all	Nasal polyps	1
6:32661978:G:A	rs1130399	6	32661978	G	A	0.308061	0.0438537	11.6687	HLA-DQB1	all	Polymyalgia Rheumatica	1
6:32662159:C:T	rs1049107	6	32662159	C	T	0.123634	0.0169982	12.4551	HLA-DQB1	all	Other non-epithelial cancer of skin	0
6:34859308:A:T	rs9469913	6	34859308	A	T	0.0456128	0.0077809	8.34017	UHRF1BP1	all	Essential hypertension	1
6:34871867:G:A	rs34672415	6	34871867	G	A	0.604052	0.0966264	9.39068	UHRF1BP1	all	Intestinal malabsorption (non-celiac)	0
6:35456109:C:T	rs7761870	6	35456109	C	T	0.595375	0.0957859	9.29157	FANCE	all	Intestinal malabsorption (non-celiac)	0
6:149400554:G:A	rs237025	6	149400554	G	A	0.125693	0.0229422	7.36805	SUMO4	all	Contracture of palmar fascia [Dupuytren's disease]	1
6:160136611:C:T	rs2282143	6	160136611	C	T	0.128347	0.022932	7.66098	SLC22A1	all	Essential hypertension	0
6:160139848:CATG:C	rs35167514	6	160139848	CATG	C	0.0641509	0.00969403	10.4375	SLC22A1	all	Disorders of lipoprotein metabolism and other lipidemias	0
6:160139848:CATG:C	rs35167514	6	160139848	CATG	C	0.0617911	0.0100161	9.16333	SLC22A1	all	Hypercholesterolemia	0
6:160540105:T:C	rs3798220	6	160540105	T	C	0.314562	0.0274536	29.6685	LPA	all	Hypercholesterolemia	1
6:160540105:T:C	rs3798220	6	160540105	T	C	0.304575	0.0266682	29.4832	LPA	all	Disorders of lipoprotein metabolism and other lipidemias	1
6:160540105:T:C	rs3798220	6	160540105	T	C	0.350369	0.0358933	21.7829	LPA	all	Angina pectoris	1
6:160540105:T:C	rs3798220	6	160540105	T	C	0.395805	0.0651835	8.89895	LPA	all	Unstable angina (intermediate coronary syndrome)	1
7:12229791:C:G	rs3173615	7	12229791	C	G	0.0381113	0.00611907	9.32643	TMEM106B	all	Depression	0
7:29092663:A:G	rs117744081	7	29092663	A	G	-0.249999	0.0381537	10.2471	CPVL	all	Other non-epithelial cancer of skin	1
7:37920660:AAGGCAGTGGCAGC:A	rs748804776	7	37920660	AAGGCAGTGGCAGC	A	-0.204711	0.0242816	16.464	EPDR1	all	Contracture of palmar fascia [Dupuytren's disease]	1
7:37920660:AAGGCAGTGGCAGC:A	rs748804776	7	37920660	AAGGCAGTGGCAGC	A	-0.17524	0.0228051	13.8128	EPDR1	all	Fasciitis	1
7:74060495:G:C	rs17855988	7	74060495	G	C	-0.0807597	0.0114756	11.7084	ELN	all	Abdominal hernia	1
7:74060495:G:C	rs17855988	7	74060495	G	C	-0.134625	0.0196846	11.0986	ELN	all	Inguinal hernia	1
7:102934268:A:G	rs3800939	7	102934268	A	G	0.0933366	0.0168185	7.54327	LRRC17	all	Diverticulosis and diverticulitis	1
7:121339035:C:T	rs2707466	7	121339035	C	T	-0.130125	0.0175501	12.9132	WNT16	all	Fracture of radius and ulna	1
7:127375029:G:A	rs62621812	7	127375029	G	A	0.195372	0.0306221	9.75203	ZNF800	all	Cataract	1
7:127375029:G:A	rs62621812	7	127375029	G	A	0.208216	0.0358599	8.19487	ZNF800	all	Other cataract	1
7:130023656:C:T	rs11556924	7	130023656	C	T	-0.0327563	0.00592838	7.48298	ZC3HC1	all	Essential hypertension	1
8:19962213:C:G	rs328	8	19962213	C	G	-0.070196	0.0128112	7.36949	LPL	all	Disorders of lipoprotein metabolism and other lipidemias	1
8:25507318:A:T	rs3829009	8	25507318	A	T	0.0917954	0.0141272	10.0888	CDCA2	all	Inguinal hernia	1
8:76704284:G:C	rs56261025	8	76704284	G	C	-0.186074	0.0312673	8.57447	ZFHX4	all	Other non-epithelial cancer of skin	1
8:119416784:G:A	rs2279112	8	119416784	G	A	-0.0605917	0.00942604	9.88877	NOV	all	Diverticulosis and diverticulitis	1
8:127416393:G:A	rs6998061	8	127416393	G	A	-0.082523	0.011905	11.3813	POU5F1B	all	Benign neoplasm of colon, rectum, anus and anal canal	1
8:142915123:T:C	rs4539	8	142915123	T	C	-0.0361718	0.00581118	9.31603	CYP11B2	all	Essential hypertension	1
9:21816759:G:A	rs7023954	9	21816759	G	A	-0.13158	0.020521	9.84267	MTAP	all	Melanocytic nevi	1
9:21816759:G:A	rs7023954	9	21816759	G	A	-0.162173	0.0290652	7.61793	MTAP	all	Malignant melanoma of skin	0
9:35906474:C:T	rs76452347	9	35906474	C	T	-0.0519835	0.00711458	12.5623	HRCT1	all	Essential hypertension	1
9:110407495:T:C	rs111245230	9	110407495	T	C	0.0857428	0.0156062	7.4061	SVEP1	all	Essential hypertension	1
9:133405414:T:G	rs41302673	9	133405414	T	G	0.244736	0.0350377	11.5452	STKLD1	all	Phlebitis and thrombophlebitis	1
10:25599251:A:G	rs10828833	10	25599251	A	G	-0.050617	0.00832332	8.92382	GPR158	all	Diverticulosis and diverticulitis	1
10:45463433:A:C	rs2291429	10	45463433	A	C	0.108086	0.0132731	15.4148	2008-03-01	all	Cholelithiasis	1
10:45463433:A:C	rs2291429	10	45463433	A	C	0.102733	0.0126945	15.2339	2008-03-01	all	Cholelithiasis and cholecystitis	1
10:73655919:C:T	rs60632610	10	73655919	C	T	-0.124047	0.0163652	13.4612	SYNPO2L	all	Atrial fibrillation and flutter	1
10:80166946:G:A	rs1049550	10	80166946	G	A	-0.416855	0.0578572	12.2359	ANXA11	all	Sarcoidosis	1
10:94279840:G:C	rs2274224	10	94279840	G	C	-0.0406994	0.00583058	11.5309	PLCE1	all	Essential hypertension	1
10:99713461:A:G	rs2231687	10	99713461	A	G	-0.0843878	0.0122234	11.2956	COX15	all	Diverticulosis and diverticulitis	1
10:103584694:G:A	rs11191737	10	103584694	G	A	-0.103108	0.0133276	13.9904	NEURL1	all	Atrial fibrillation and flutter	1
10:103584694:G:A	rs11191737	10	103584694	G	A	-0.0584829	0.0104744	7.62741	NEURL1	all	Cardiac dysrhythmias	1
10:103900068:T:C	rs2487999	10	103900068	T	C	-0.132539	0.0217838	8.93176	OBFC1	all	Hyperplasia of prostate	1
10:103900068:T:C	rs2487999	10	103900068	T	C	-0.132246	0.0217875	8.89255	OBFC1	males	Hyperplasia of prostate	1
10:113725526:T:C	rs141266925	10	113725526	T	C	0.492243	0.0757246	10.0965	CASP7	all	Cataract	1
10:113725526:T:C	rs141266925	10	113725526	T	C	0.504285	0.087447	8.0925	CASP7	all	Other cataract	1
10:114045297:G:C	rs1801253	10	114045297	G	C	0.0560351	0.00659273	16.7204	ADRB1	all	Essential hypertension	0
10:122454932:G:T	rs10490924	10	122454932	G	T	0.319827	0.0292904	27.0298	ARMS2	all	Degeneration of macula and posterior pole of retina	1
10:122454932:G:T	rs10490924	10	122454932	G	T	0.239179	0.0247743	21.3266	ARMS2	all	Other retinal disorders	1
11:199492:G:A	rs72878024	11	199492	G	A	-0.176996	0.028856	9.06638	ODF3	all	Uterine leiomyoma	1
11:199492:G:A	rs72878024	11	199492	G	A	-0.176928	0.028858	9.05878	ODF3	females	Uterine leiomyoma	1
11:199492:G:A	rs72878024	11	199492	G	A	-0.144242	0.0258897	7.59746	ODF3	all	Hyperplasia of prostate	1
11:199492:G:A	rs72878024	11	199492	G	A	-0.143723	0.0258878	7.54853	ODF3	males	Hyperplasia of prostate	1
11:1866576:T:A	rs7938342	11	1866576	T	A	0.061075	0.00585702	24.7319	LSP1	all	Essential hypertension	1
11:2159830:T:G	rs3842753	11	2159830	T	G	0.55828	0.0708632	14.4789	INS	all	Type 1 diabetes with ophthalmic manifestations	1
11:2159830:T:G	rs3842753	11	2159830	T	G	0.711408	0.0963229	12.819	INS	all	Type 1 diabetes with ketoacidosis	1
11:9748015:C:G	rs415895	11	9748015	C	G	0.0411436	0.00604452	11.0008	SWAP70	all	Essential hypertension	1
11:47324594:G:A	rs2290148	11	47324594	G	A	-0.046117	0.00762429	8.83556	MADD	all	Essential hypertension	1
11:47448793:G:A	rs34312154	11	47448793	G	A	0.135729	0.023617	8.04194	RAPSN	all	Glaucoma	0
11:48245184:C:G	rs7120775	11	48245184	C	G	-0.0486095	0.0082685	8.384	OR4X2	all	Essential hypertension	1
11:49055346:T:G	rs7932199	11	49055346	T	G	-0.0460893	0.00827278	7.59688	TRIM64C	all	Essential hypertension	0
11:59855905:C:A	rs34324219	11	59855905	C	A	0.366366	0.0639599	7.99317	TCN1	all	Deficiency of other B group vitamins	0
11:89284793:G:A	rs1126809	11	89284793	G	A	0.142559	0.0133948	25.7253	TYR	all	Other non-epithelial cancer of skin	1
11:89284793:G:A	rs1126809	11	89284793	G	A	0.212676	0.0301281	11.7756	TYR	all	Malignant melanoma of skin	0
11:108272729:C:G	rs1800057	11	108272729	C	G	0.28397	0.0415272	11.0958	ATM	all	Uterine leiomyoma	1
11:108272729:C:G	rs1800057	11	108272729	C	G	0.283704	0.0415241	11.0779	ATM	females	Uterine leiomyoma	1
11:116763146:G:A	rs11820589	11	116763146	G	A	0.127379	0.0149702	16.7554	BUD13	all	Disorders of lipoprotein metabolism and other lipidemias	1
11:116763146:G:A	rs11820589	11	116763146	G	A	0.123321	0.0154575	14.828	BUD13	all	Hypercholesterolemia	1
11:117171661:G:A	rs4936367	11	117171661	G	A	-0.0706197	0.0124783	7.8184	PAFAH1B2	all	Disorders of lipoprotein metabolism and other lipidemias	1
11:117171661:G:A	rs4936367	11	117171661	G	A	-0.0715398	0.01288	7.55493	PAFAH1B2	all	Hypercholesterolemia	1
11:120469351:A:T	rs2305013	11	120469351	A	T	0.1868	0.0333907	7.65481	ARHGEF12	all	Glaucoma	0
12:40340400:G:A	rs34637584	12	40340400	G	A	2.43259	0.4393	7.51294	LRRK2	all	Parkinson's disease	0
12:48329812:G:A	rs1471997	12	48329812	G	A	0.0435336	0.00690038	9.55118	H1FNT	all	Essential hypertension	1
12:50144032:A:G	rs7302981	12	50144032	A	G	-0.036314	0.00595391	8.97221	CERS5	all	Essential hypertension	1
12:50360780:T:G	rs12303082	12	50360780	T	G	-0.0710582	0.0121638	8.28692	FAM186A	all	Benign neoplasm of colon, rectum, anus and anal canal	0
12:52469429:C:T	rs412533	12	52469429	C	T	-0.118812	0.0131257	18.8523	KRT6C	all	Other non-epithelial cancer of skin	1
12:52519884:C:T	rs11170164	12	52519884	C	T	0.192659	0.0222889	17.2643	KRT5	all	Other non-epithelial cancer of skin	1
12:111446804:T:C	rs3184504	12	111446804	T	C	-0.0555743	0.00576697	21.252	SH2B3	all	Essential hypertension	1
12:111446804:T:C	rs3184504	12	111446804	T	C	-0.175417	0.0294034	8.61381	SH2B3	all	Intestinal malabsorption (non-celiac)	0
12:120978847:A:C	rs1169288	12	120978847	A	C	0.0573733	0.00818434	11.6233	HNF1A	all	Disorders of lipoprotein metabolism and other lipidemias	1
12:120978847:A:C	rs1169288	12	120978847	A	C	-0.0833869	0.012021	11.3967	HNF1A	all	Cholelithiasis and cholecystitis	1
12:120978847:A:C	rs1169288	12	120978847	A	C	0.0580982	0.00845194	11.2045	HNF1A	all	Hypercholesterolemia	1
12:120978847:A:C	rs1169288	12	120978847	A	C	-0.0795137	0.0125823	9.58103	HNF1A	all	Cholelithiasis	1
13:32340629:CTT:C	rs587779365	13	32340629	CTT	C	1.73269	0.282252	9.08018	BRCA2	all	Personal history of malignant neoplasm	0
13:32340629:CTT:C	rs587779365	13	32340629	CTT	C	2.0119	0.362766	7.53423	BRCA2	all	Secondary malignant neoplasm	0
13:103049340:G:A	rs56398830	13	103049340	G	A	0.309244	0.0486106	9.69989	SLC10A2	all	Cholelithiasis and cholecystitis	1
13:103049340:G:A	rs56398830	13	103049340	G	A	0.3057	0.0508762	8.72815	SLC10A2	all	Cholelithiasis	1
14:22843385:G:A	rs1042704	14	22843385	G	A	0.175082	0.0254901	11.1883	MMP14	all	Fasciitis	1
14:22843385:G:A	rs1042704	14	22843385	G	A	0.183815	0.0270391	10.9747	MMP14	all	Contracture of palmar fascia [Dupuytren's disease]	1
14:23392602:A:G	rs365990	14	23392602	A	G	0.0915333	0.0113969	15.0161	MYH6	all	Atrial fibrillation and flutter	0
14:50188639:G:C	rs72681869	14	50188639	G	C	-0.194208	0.0285727	10.9713	SOS2	all	Essential hypertension	1
14:53950804:A:G	rs17563	14	53950804	A	G	-0.0592191	0.00944769	9.43716	BMP4	all	Cataract	0
14:53950804:A:G	rs17563	14	53950804	A	G	-0.0708493	0.0117818	8.74088	BMP4	all	Benign neoplasm of colon, rectum, anus and anal canal	1
14:60509819:C:A	rs33912345	14	60509819	C	A	-0.109251	0.0155971	11.606	SIX6	all	Glaucoma	0
14:64146140:C:A	rs10151658	14	64146140	C	A	-0.0631839	0.0112693	7.68576	SYNE2	all	Atrial fibrillation and flutter	1
14:75107384:C:T	rs10146482	14	75107384	C	T	-0.109837	0.0155284	11.8202	NEK9	all	Follicular cysts of skin and subcutaneous tissue	1
14:94378610:C:T	rs28929474	14	94378610	C	T	0.719152	0.0854773	16.3997	SERPINA1	all	Emphysema	1
14:94378610:C:T	rs28929474	14	94378610	C	T	0.220888	0.0386815	7.94811	SERPINA1	all	Cholelithiasis	1
15:27985172:C:T	rs1800407	15	27985172	C	T	0.112686	0.0162928	11.3338	OCA2	all	Cataract	1
15:59206980:G:A	rs3809530	15	59206980	G	A	-0.188232	0.02639	12.0069	LDHAL6B	all	Contracture of palmar fascia [Dupuytren's disease]	0
15:59206980:G:A	rs3809530	15	59206980	G	A	-0.163845	0.0247539	10.4416	LDHAL6B	all	Fasciitis	0
15:67236036:T:G	rs7173826	15	67236036	T	G	-0.0396543	0.00724983	7.346	AAGAB	all	Abdominal hernia	1
15:78590583:G:A	rs16969968	15	78590583	G	A	0.107298	0.01331	15.1227	CHRNA5	all	Chronic airway obstruction	1
15:78590583:G:A	rs16969968	15	78590583	G	A	0.238859	0.0310172	13.8692	CHRNA5	all	Emphysema	1
15:78796769:A:G	rs3825807	15	78796769	A	G	-0.0636847	0.0105883	8.74396	ADAMTS7	all	Angina pectoris	1
15:89804583:G:A	rs17240268	15	89804583	G	A	-0.108316	0.0198335	7.3253	ANPEP	all	Cholelithiasis and cholecystitis	1
15:90088702:C:T	rs121913502	15	90088702	C	T	5.46235	0.482936	28.935	IDH2	all	Myeloid leukemia	1
15:90088702:C:T	rs121913502	15	90088702	C	T	3.24562	0.429089	13.4079	IDH2	all	Decreased white blood cell count	0
15:90088702:C:T	rs121913502	15	90088702	C	T	3.40733	0.489847	11.4556	IDH2	all	Purpura and other hemorrhagic conditions	0
15:90088702:C:T	rs121913502	15	90088702	C	T	2.69826	0.424611	9.68011	IDH2	all	Other sepsis	1
15:90088702:C:T	rs121913502	15	90088702	C	T	3.37262	0.542132	9.30634	IDH2	all	Rash and other nonspecific skin eruption	0
15:90885359:T:G	rs7183988	15	90885359	T	G	-0.0593921	0.0105249	7.77699	FES	all	Angina pectoris	1
15:90885406:G:A	rs7177338	15	90885406	G	A	-0.056094	0.00578169	21.5293	FES	all	Essential hypertension	1
16:1945498:C:T	rs140192228	16	1945498	C	T	0.546614	0.0780203	11.6106	RPL3L	all	Atrial fibrillation and flutter	0
16:1953015:G:A	rs140185678	16	1953015	G	A	0.14424	0.0229857	9.45691	RPL3L	all	Cardiac dysrhythmias	1
16:16163078:G:A	rs72653706	16	16163078	G	A	2.52624	0.451768	7.64857	ABCC6	all	Other congenital malformations of skin	1
16:20349765:T:TTCTGCCAGA	rs111285796	16	20349765	T	TTCTGCCAGA	-0.0541828	0.00752207	12.2305	UMOD	all	Essential hypertension	1
16:20349765:T:TTCTGCCAGA	rs111285796	16	20349765	T	TTCTGCCAGA	0.177787	0.0248969	12.0329	UMOD	all	Calculus of kidney and ureter	0
16:20349765:T:TTCTGCCAGA	rs111285796	16	20349765	T	TTCTGCCAGA	-0.140681	0.0230674	8.9709	UMOD	all	Chronic kidney disease (CKD)	1
16:20349765:T:TTCTGCCAGA	rs111285796	16	20349765	T	TTCTGCCAGA	-0.0983991	0.0169824	8.16331	UMOD	all	Renal failure	1
16:20349765:T:TTCTGCCAGA	rs111285796	16	20349765	T	TTCTGCCAGA	0.124572	0.0218869	7.90015	UMOD	all	Urinary calculus	1
16:23621362:C:T	rs180177132	16	23621362	C	T	1.10384	0.16994	10.082	PALB2	all	Personal history of malignant neoplasm	0
16:23621362:C:T	rs180177132	16	23621362	C	T	2.11356	0.328373	9.9126	PALB2	females	Acquired absence of breast	0
16:23621362:C:T	rs180177132	16	23621362	C	T	2.10377	0.327821	9.85826	PALB2	all	Acquired absence of breast	0
16:23621362:C:T	rs180177132	16	23621362	C	T	1.33125	0.227744	8.29631	PALB2	all	Secondary malignant neoplasm	0
16:28502082:A:G	rs181206	16	28502082	A	G	0.070975	0.0125078	7.85657	IL27	all	Overweight, obesity and other hyperalimentation	1
16:28835545:G:A	rs55719896	16	28835545	G	A	0.0788443	0.0136804	8.08365	ATXN2L	all	Varicose veins of lower extremity	1
16:88742335:A:G	rs6500495	16	88742335	A	G	-0.177636	0.0193545	19.3574	PIEZO1	all	Varicose veins of lower extremity	1
16:89919709:C:T	rs1805007	16	89919709	C	T	0.280345	0.0193363	46.9063	MC1R	all	Other non-epithelial cancer of skin	1
16:89919709:C:T	rs1805007	16	89919709	C	T	0.449861	0.0418075	26.2757	MC1R	all	Malignant melanoma of skin	1
16:89919709:C:T	rs1805007	16	89919709	C	T	0.32698	0.0384397	16.7457	MC1R	all	Dermatitis due to solar radiation	1
16:89919709:C:T	rs1805007	16	89919709	C	T	0.332845	0.0391392	16.7377	MC1R	all	Chronic dermatitis due to solar radiation	1
16:89919709:C:T	rs1805007	16	89919709	C	T	0.438662	0.0690421	9.67693	MC1R	all	Carcinoma in situ of skin	1
16:89919709:C:T	rs1805007	16	89919709	C	T	0.191653	0.0317726	8.79073	MC1R	all	Melanocytic nevi	1
16:89919709:C:T	rs1805007	16	89919709	C	T	0.403141	0.0702997	8.00993	MC1R	all	Melanoma in situ	1
17:2188471:C:T	rs903160	17	2188471	C	T	0.0714747	0.0122296	8.29386	SMG6	all	Internal derangement of knee	1
17:2188471:C:T	rs903160	17	2188471	C	T	0.0662903	0.0114112	8.20227	SMG6	all	Unspecified monoarthritis	0
17:4632019:G:A	rs34210653	17	4632019	G	A	-1.06771	0.117141	19.103	ALOX15	all	Nasal polyps	1
17:48961770:T:C	rs2291725	17	48961770	T	C	0.0328529	0.00578703	7.86303	GIP	all	Essential hypertension	1
17:69085137:A:G	rs77542162	17	69085137	A	G	0.171494	0.0252304	10.9718	ABCA6	all	Hypercholesterolemia	1
17:69085137:A:G	rs77542162	17	69085137	A	G	0.164622	0.0244801	10.7546	ABCA6	all	Disorders of lipoprotein metabolism and other lipidemias	1
17:81645371:A:G	rs6420484	17	81645371	A	G	-0.0790272	0.00970199	15.4227	TSPAN10	all	Cataract	1
17:81645371:A:G	rs6420484	17	81645371	A	G	-0.078151	0.0114425	11.0706	TSPAN10	all	Other cataract	1
19:8364439:G:A	rs116843064	19	8364439	G	A	-0.155971	0.0283541	7.42245	ANGPTL4	all	Disorders of lipoprotein metabolism and other lipidemias	0
19:8364439:G:A	rs116843064	19	8364439	G	A	-0.161303	0.0293507	7.4099	ANGPTL4	all	Hypercholesterolemia	0
19:10352442:G:C	rs34536443	19	10352442	G	C	-0.479278	0.0744604	9.91326	TYK2	all	Psoriasis	1
19:10923363:T:A	rs17850995	19	10923363	T	A	-0.0861958	0.0152975	7.7559	YIPF2	all	Disorders of lipoprotein metabolism and other lipidemias	1
19:12943813:A:ATTGTC	rs765476509	19	12943813	A	ATTGTC	3.82748	0.652069	8.36005	CALR	all	Purpura and other hemorrhagic conditions	0
19:18613885:G:A	rs117674834	19	18613885	G	A	0.159711	0.0271373	8.40082	TMEM59L	all	Diaphragmatic hernia	0
19:19268740:C:T	rs58542926	19	19268740	C	T	-0.125421	0.0152455	15.7161	TM6SF2	all	Hypercholesterolemia	1
19:19268740:C:T	rs58542926	19	19268740	C	T	-0.118986	0.0147332	15.1745	TM6SF2	all	Disorders of lipoprotein metabolism and other lipidemias	1
19:19268740:C:T	rs58542926	19	19268740	C	T	0.242933	0.0377795	9.89499	TM6SF2	all	Other diseases of liver	1
19:44647342:G:A	rs1058402	19	44647342	G	A	-0.114167	0.0185735	9.10188	PVR	all	Disorders of lipoprotein metabolism and other lipidemias	1
19:44647342:G:A	rs1058402	19	44647342	G	A	-0.107774	0.0191774	7.71868	PVR	all	Hypercholesterolemia	0
19:44793549:C:T	rs3208856	19	44793549	C	T	-0.147307	0.021217	11.4154	CBLC	all	Disorders of lipoprotein metabolism and other lipidemias	1
19:44793549:C:T	rs3208856	19	44793549	C	T	-0.149944	0.0219348	11.0888	CBLC	all	Hypercholesterolemia	1
19:44908684:T:C	rs429358	19	44908684	T	C	1.06694	0.0486082	106.06	APOE	all	Alzheimer's disease	0
19:44908684:T:C	rs429358	19	44908684	T	C	0.509069	0.0504571	23.2097	APOE	all	Delirium due to known physiological condition	1
19:44908684:T:C	rs429358	19	44908684	T	C	0.259546	0.0288843	18.5899	APOE	all	Other symptoms and signs w cognitive functions and awareness	1
19:44908822:C:T	rs7412	19	44908822	C	T	-0.304911	0.0148322	93.18	APOE	all	Disorders of lipoprotein metabolism and other lipidemias	1
19:44908822:C:T	rs7412	19	44908822	C	T	-0.308088	0.0153503	88.8735	APOE	all	Hypercholesterolemia	1
19:44908822:C:T	rs7412	19	44908822	C	T	-0.160649	0.0200474	14.9526	APOE	all	Angina pectoris	1
19:44945208:T:G	rs5167	19	44945208	T	G	0.267208	0.0489556	7.31779	APOC4-APOC2	all	Alzheimer's disease	0
19:48703417:G:A	rs601338	19	48703417	G	A	0.0909776	0.0110859	15.643	FUT2	all	Cholelithiasis and cholecystitis	1
19:48703417:G:A	rs601338	19	48703417	G	A	0.0929115	0.011606	14.9243	FUT2	all	Cholelithiasis	1
19:48703417:G:A	rs601338	19	48703417	G	A	0.0393165	0.0057998	10.917	FUT2	all	Essential hypertension	1
19:48703417:G:A	rs601338	19	48703417	G	A	0.158401	0.0242701	10.172	FUT2	all	Duodenal ulcer	1
19:48703417:G:A	rs601338	19	48703417	G	A	0.0486614	0.00765193	9.69335	FUT2	all	Disorders of lipoprotein metabolism and other lipidemias	1
19:48703417:G:A	rs601338	19	48703417	G	A	0.0497049	0.00790356	9.49529	FUT2	all	Hypercholesterolemia	0
19:48703417:G:A	rs601338	19	48703417	G	A	0.096887	0.0158825	8.97505	FUT2	all	Peptic ulcer (excl. oesophageal)	0
20:2309687:C:A	rs214803	20	2309687	C	A	-0.170864	0.0158048	26.5147	TGM3	all	Other non-epithelial cancer of skin	1
20:5967581:G:A	rs16991615	20	5967581	G	A	0.144075	0.0259396	7.55471	MCM8	all	Excessive, frequent and irregular menstruation	1
20:5967581:G:A	rs16991615	20	5967581	G	A	0.143983	0.0259421	7.54457	MCM8	females	Excessive, frequent and irregular menstruation	1
20:35384111:C:T	rs4911494	20	35384111	C	T	0.0933282	0.0111742	16.1736	UQCC1	all	Unspecified monoarthritis	0
20:35384111:C:T	rs4911494	20	35384111	C	T	0.0994792	0.0119789	15.9991	UQCC1	all	Internal derangement of knee	1
20:35384111:C:T	rs4911494	20	35384111	C	T	0.142944	0.0179952	14.7062	UQCC1	all	Hallux valgus (Bunion)	1
20:44413724:C:T	rs1800961	20	44413724	C	T	0.273803	0.0307654	18.2518	HNF4A	all	Cholelithiasis	1
20:44413724:C:T	rs1800961	20	44413724	C	T	0.260353	0.0295215	17.9378	HNF4A	all	Cholelithiasis and cholecystitis	1
20:59194085:G:C	rs55786258	20	59194085	G	C	0.0421896	0.00737765	7.96889	ZNF831	all	Essential hypertension	1
20:62322716:T:C	rs6143021	20	62322716	T	C	-0.0964469	0.0126533	13.6034	LAMA5	all	Other diseases of intestine	0
20:62322716:T:C	rs6143021	20	62322716	T	C	-0.0957862	0.0134665	11.9445	LAMA5	all	Benign neoplasm of colon, rectum, anus and anal canal	1
20:62475466:G:C	rs200383755	20	62475466	G	C	-0.489975	0.0870457	7.74156	GATA5	all	Hyperplasia of prostate	1
20:62475466:G:C	rs200383755	20	62475466	G	C	-0.488262	0.0870549	7.69061	GATA5	males	Hyperplasia of prostate	1
21:17796695:C:T	rs200192230	21	17796695	C	T	4.10836	0.728545	7.76723	C21orf91	females	Salpingitis and oophoritis	0
21:17796695:C:T	rs200192230	21	17796695	C	T	4.1163	0.730593	7.75476	C21orf91	all	Salpingitis and oophoritis	0
21:46003595:C:T	rs13051496	21	46003595	C	T	0.0759817	0.00971863	14.2708	COL6A1	all	Diverticulosis and diverticulitis	1
22:28695868:AG:A	rs555607708	22	28695868	AG	A	0.586958	0.0776608	13.3878	CHEK2	all	Personal history of malignant neoplasm	0
22:28695868:AG:A	rs555607708	22	28695868	AG	A	1.16669	0.189867	9.09659	CHEK2	all	Acquired absence of breast	0
22:28695868:AG:A	rs555607708	22	28695868	AG	A	1.15645	0.191973	8.76918	CHEK2	females	Acquired absence of breast	0
22:37066896:A:G	rs855791	22	37066896	A	G	-0.0719584	0.0124679	8.10469	TMPRSS6	all	Other anemias	1
22:43928847:C:G	rs738409	22	43928847	C	G	0.241792	0.0246492	21.9887	PNPLA3	all	Other diseases of liver	1
22:43928847:C:G	rs738409	22	43928847	C	G	0.466981	0.0627145	13.0172	PNPLA3	all	Oesophageal varices	1
22:43928847:C:G	rs738409	22	43928847	C	G	0.328849	0.0553475	8.54916	PNPLA3	all	Other inflammatory liver diseases	0
22:46054011:G:A	rs12159707	22	46054011	G	A	0.231782	0.0221278	24.9475	PRR34	all	Fasciitis	1
22:46054011:G:A	rs12159707	22	46054011	G	A	0.239904	0.0234901	23.7609	PRR34	all	Contracture of palmar fascia [Dupuytren's disease]	1

## Sheet: ST5 - FG associations
ST5. Significant sentinel associations identified in FG alone.
LOGP: -log10(p)
Variant ID	rsID	CHR	POS (hg38)	A0	A1	BETA	SE	LOGP	Gene	Sex	Disease description	Replicated in UKB (p<0.05)
					(effect)
1:11193760:C:T	rs147660927	1	11193760	C	T	-0.33244	0.03989	16.107	ANGPTL7	all	Glaucoma	0
1:11779866:C:T	rs12561919	1	11779866	C	T	-0.12749	0.01341	20.723	C1orf167	all	Hypertension, essential	1
1:16986248:C:T	rs3170740	1	16986248	C	T	0.06843	0.01238	7.4847	ATP13A2	all	Varicose veins	1
1:20941500:G:C	rs35176330	1	20941500	G	C	0.2306	0.04079	7.802	EIF4G3	all	Urolithiasis	0
1:20941500:G:C	rs35176330	1	20941500	G	C	0.23071	0.04231	7.3041	EIF4G3	all	Calculus of kidney and ureter	0
1:21564139:G:A	rs121918007	1	21564139	G	A	-0.43722	0.07673	7.9163	ALPL	all	Urolithiasis	0
1:21564139:G:A	rs121918007	1	21564139	G	A	-0.45278	0.07963	7.8864	ALPL	all	Calculus of kidney and ureter	0
1:24964519:A:T	rs6672420	1	24964519	A	T	0.11019	0.0202	7.3126	RUNX3	all	Psoriasis	1
1:54759100:A:C	rs116816976	1	54759100	A	C	-0.14011	0.02262	9.2294	PARS2	all	Disorders of lipoprotein metabolism and other lipidaemias	0
1:54759100:A:C	rs116816976	1	54759100	A	C	-0.1469	0.02427	8.8437	PARS2	all	Angina pectoris	0
1:55039974:G:T	rs11591147	1	55039974	G	T	-0.41563	0.0324	36.9454	PCSK9	all	Disorders of lipoprotein metabolism and other lipidaemias	1
1:55039974:G:T	rs11591147	1	55039974	G	T	-0.40613	0.03843	25.3772	PCSK9	all	Pure hypercholesterolaemia	1
1:55039974:G:T	rs11591147	1	55039974	G	T	-0.26787	0.03404	14.4486	PCSK9	all	Angina pectoris	1
1:113834946:A:G	rs2476601	1	113834946	A	G	-0.5596	0.03784	48.7545	PTPN22	all	Type 1 diabetes with ophthalmic complications	1
1:113834946:A:G	rs2476601	1	113834946	A	G	-0.58984	0.05445	26.6219	PTPN22	all	Type 1 diabetes with ketoacidosis	1
1:113834946:A:G	rs2476601	1	113834946	A	G	-0.41665	0.04123	23.2803	PTPN22	all	Thyrotoxicosis with diffuse goitre	0
1:113834946:A:G	rs2476601	1	113834946	A	G	-0.455	0.04707	21.3826	PTPN22	all	Vitamin B12 deficiency anaemia	1
1:113834946:A:G	rs2476601	1	113834946	A	G	-0.28373	0.02979	20.7797	PTPN22	all	Thyrotoxicosis	1
1:113834946:A:G	rs2476601	1	113834946	A	G	-0.12664	0.01851	11.103	PTPN22	all	Other retinal disorders	1
1:113834946:A:G	rs2476601	1	113834946	A	G	-0.86615	0.12701	11.0387	PTPN22	all	Autoimmune thyroiditis	1
1:113834946:A:G	rs2476601	1	113834946	A	G	-0.14004	0.02153	10.1088	PTPN22	all	Nutritional anaemias	1
1:151043392:G:A	rs12068365	1	151043392	G	A	0.16014	0.0279	8.0224	BNIPL	all	Other malignant neoplasms of skin (=non-melanoma skin cancer)	1
1:154946604:C:T	rs2061690	1	154946604	C	T	-0.09021	0.01347	10.6705	PBXIP1	all	Atrial fibrillation and flutter	1
1:155015228:C:T	rs141845046	1	155015228	C	T	0.15183	0.02714	7.6526	ZBTB7B	all	Other malignant neoplasms of skin (=non-melanoma skin cancer)	1
1:155054466:A:C	rs6427128	1	155054466	A	C	-0.11346	0.0194	8.3047	ADAM15	all	Varicose veins	1
1:155054466:A:C	rs6427128	1	155054466	A	C	-0.15666	0.02827	7.5236	ADAM15	all	Other disorders of veins	0
1:155236376:C:T	rs2230288	1	155236376	C	T	0.23021	0.03295	11.5535	GBA	all	Atrial fibrillation and flutter	0
1:155236376:C:T	rs2230288	1	155236376	C	T	0.48398	0.07588	9.7465	GBA	all	Parkinson's disease	1
1:155236376:C:T	rs2230288	1	155236376	C	T	0.13401	0.02433	7.4409	GBA	all	Cardiac arrhythmias	0
1:165661461:A:G	rs6667681	1	165661461	A	G	-0.0976	0.01616	8.8156	MGST3	all	Glaucoma	1
1:168050931:G:A	rs754283834	1	168050931	G	A	6.21562	1.11208	7.6418	DCAF6	all	Other coagulation defects	0
1:169421916:A:G	rs3820059	1	169421916	A	G	-0.44764	0.06099	12.6705	CCDC181	all	Other and unspecified coagulation defects	0
1:169421916:A:G	rs3820059	1	169421916	A	G	-0.34907	0.04844	12.2389	CCDC181	all	Other coagulation defects	1
1:169542496:T:C	rs4525	1	169542496	T	C	-0.1512	0.02761	7.363	F5	all	Phlebitis and thrombophlebitis (not including DVT)	1
1:169961073:C:T	rs200944427	1	169961073	C	T	4.43714	0.34685	36.7443	KIFAP3	all	Other and unspecified coagulation defects	0
1:169961073:C:T	rs200944427	1	169961073	C	T	3.32807	0.26105	36.5004	KIFAP3	all	Other coagulation defects	0
1:169961073:C:T	rs200944427	1	169961073	C	T	1.20443	0.15165	14.7026	KIFAP3	all	Other embolism and thrombosis	0
1:169961073:C:T	rs200944427	1	169961073	C	T	6.46217	0.82394	14.3568	KIFAP3	all	Hereditary deficiency of other clotting factors	0
1:169961073:C:T	rs200944427	1	169961073	C	T	0.69502	0.1124	9.2026	KIFAP3	all	Phlebitis and thrombophlebitis (not including DVT)	0
1:169961073:C:T	rs200944427	1	169961073	C	T	2.15993	0.39185	7.4504	KIFAP3	all	Chronic Coagulation defects	0
1:170166552:A:G	rs41272485	1	170166552	A	G	0.18785	0.03434	7.3455	METTL11B	all	Atrial fibrillation and flutter	1
1:170166552:A:G	rs41272485	1	170166552	A	G	0.82819	0.15183	7.3095	METTL11B	all	Other and unspecified coagulation defects	0
1:171636338:G:A	rs74315329	1	171636338	G	A	1.5673	0.15668	22.8317	MYOC	all	Glaucoma	1
1:172532477:G:C	rs75760494	1	172532477	G	C	1.45976	0.2209	10.4104	SUCO	all	Other coagulation defects	0
1:172532477:G:C	rs75760494	1	172532477	G	C	1.76722	0.28285	9.3807	SUCO	all	Other and unspecified coagulation defects	0
1:183563445:G:T	rs17849502	1	183563445	G	T	1.08773	0.16047	10.9157	NCF2	all	Systemic lupus erythematosus	1
1:196690107:C:T	rs1061170	1	196690107	C	T	-0.31057	0.01737	70.7795	CFH	all	Degeneration of macula and posterior pole	1
1:196690107:C:T	rs1061170	1	196690107	C	T	-0.15478	0.01328	30.6778	CFH	all	Other retinal disorders	1
1:196994128:C:CAA	rs565457964	1	196994128	C	CAA	-0.35634	0.04594	14.0565	CFHR5	all	Degeneration of macula and posterior pole	1
1:201468704:C:T	rs35383942	1	201468704	C	T	0.42732	0.07453	8.0074	PHLDA3	all	Hypertrophic scar	0
1:201899899:C:T	rs199860756	1	201899899	C	T	0.39603	0.06481	9.0021	LMOD1	all	Diverticular disease of intestine	0
1:205084091:C:T	rs4951168	1	205084091	C	T	-0.25958	0.04158	9.3675	TMEM81	all	Palmar fascial fibromatosis [Dupuytren]	1
1:220882121:G:A	rs2247213	1	220882121	G	A	-0.06796	0.01132	8.7143	HLX	all	Diseases of appendix	1
1:220882121:G:A	rs2247213	1	220882121	G	A	-0.06718	0.0114	8.4255	HLX	all	Appendicitis, broad definition	1
1:247556467:G:A	rs56043070	1	247556467	G	A	0.25007	0.0415	8.7759	GCSAML	all	Urticaria	1
2:21041028:G:A	rs1367117	2	21041028	G	A	0.11761	0.0127	19.7044	APOB	all	Disorders of lipoprotein metabolism and other lipidaemias	1
2:21041028:G:A	rs1367117	2	21041028	G	A	0.11575	0.01517	13.6307	APOB	all	Pure hypercholesterolaemia	1
2:27508073:T:C	rs1260326	2	27508073	T	C	-0.35577	0.05864	8.8843	GCKR	all	Mixed hyperlipidaemia	1
2:27508073:T:C	rs1260326	2	27508073	T	C	0.06831	0.0116	8.4136	GCKR	all	Cholelithiasis	1
2:27508073:T:C	rs1260326	2	27508073	T	C	0.06601	0.0114	8.1468	GCKR	all	Cholelithiasis, broad definition with cholecystitis	1
2:42763987:G:A	rs146033252	2	42763987	G	A	0.332	0.0596	7.58486	OXER1	all	Cholelithiasis	0
2:43224855:C:T	rs538857577	2	43224855	C	T	0.62791	0.03805	60.4634	ZFP36L2	all	Cholelithiasis	0
2:43224855:C:T	rs538857577	2	43224855	C	T	0.60739	0.03733	58.7897	ZFP36L2	all	Cholelithiasis, broad definition with cholecystitis	0
2:43428137:CAGA:C	rs958225355	2	43428137	CAGA	C	0.57464	0.03423	62.534	THADA	all	Cholelithiasis	0
2:43428137:CAGA:C	rs958225355	2	43428137	CAGA	C	0.55724	0.03359	61.0787	THADA	all	Cholelithiasis, broad definition with cholecystitis	0
2:43800874:A:T	rs11556157	2	43800874	A	T	-0.18651	0.01322	44.4523	DYNC2LI1	all	Cholelithiasis	1
2:43800874:A:T	rs11556157	2	43800874	A	T	-0.18164	0.01299	43.688	DYNC2LI1	all	Cholelithiasis, broad definition with cholecystitis	1
2:43837951:G:A	rs6756629	2	43837951	G	A	0.83766	0.0212014	340.663	ABCG5	all	Cholelithiasis	1
2:43837951:G:A	rs6756629	2	43837951	G	A	0.81143	0.0208108	331.815	ABCG5	all	Cholelithiasis, broad definition with cholecystitis	1
2:43837951:G:A	rs6756629	2	43837951	G	A	-0.15288	0.02096	12.5242	ABCG5	all	Disorders of lipoprotein metabolism and other lipidaemias	1
2:43837951:G:A	rs6756629	2	43837951	G	A	-0.15088	0.02494	8.8377	ABCG5	all	Pure hypercholesterolaemia	1
2:43837951:G:A	rs6756629	2	43837951	G	A	0.07838	0.01315	8.6026	ABCG5	all	Abdominal and pelvic pain	1
2:43837951:G:A	rs6756629	2	43837951	G	A	0.33423	0.0562	8.5648	ABCG5	all	Cholecystitis	1
2:43872094:G:A	rs137852987	2	43872094	G	A	-0.67667	0.10886	9.2921	ABCG8	all	Cholelithiasis	1
2:43872094:G:A	rs137852987	2	43872094	G	A	-0.64454	0.1064	8.8599	ABCG8	all	Cholelithiasis, broad definition with cholecystitis	1
2:44320435:G:A	rs698761	2	44320435	G	A	0.08386	0.01108	13.4296	SLC3A1	all	Cholelithiasis, broad definition with cholecystitis	1
2:44320435:G:A	rs698761	2	44320435	G	A	0.08525	0.01126	13.4202	SLC3A1	all	Cholelithiasis	1
2:50620057:G:A	rs78540316	2	50620057	G	A	0.1656	0.03024	7.3614	NRXN1	all	Abdominal and pelvic pain	0
2:68157965:A:G	rs2044693	2	68157965	A	G	0.11468	0.01354	16.6075	PNO1	all	Varicose veins	1
2:97725153:C:T	rs145955907	2	97725153	C	T	0.66122	0.11338	8.2608	ZAP70	all	Sarcoidosis	0
2:102351902:T:C	rs10206753	2	102351902	T	C	-0.07278	0.0088	15.8726	IL1RL1	all	Chronic lower respiratory diseases	1
2:134952752:A:G	rs10166142	2	134952752	A	G	0.68988	0.0636	26.6862	CCNT2	all	Lactose intolerance	0
2:135649909:A:G	rs1446585	2	135649909	A	G	1.00062	0.0692	46.6674	R3HDM1	all	Lactose intolerance	0
2:162267541:C:T	rs1990760	2	162267541	C	T	0.20219	0.03274	9.1825	IFIH1	all	Vitamin B12 deficiency anaemia	1
2:162272314:T:C	rs3747517	2	162272314	T	C	0.1605	0.02887	7.5672	IFIH1	all	Type 1 diabetes with ophthalmic complications	0
2:178566270:G:A	rs3731746	2	178566270	G	A	0.11688	0.01767	10.4273	TTN	all	Atrial fibrillation and flutter	1
2:178568494:T:C	rs56018860	2	178568494	T	C	0.39271	0.06374	9.1413	TTN	all	AV-block	0
2:178592420:G:A	rs16866406	2	178592420	G	A	0.07467	0.01343	7.5701	TTN	all	Cardiac arrhythmias	1
2:201350769:C:G	rs13014235	2	201350769	C	G	-0.12467	0.01396	18.3751	ALS2CR12	all	Other malignant neoplasms of skin (=non-melanoma skin cancer)	1
2:202901033:T:C	rs35212307	2	202901033	T	C	0.13347	0.01979	10.8102	WDR12	all	Angina pectoris	1
2:203867991:A:G	rs231775	2	203867991	A	G	0.19878	0.02813	11.7972	CTLA4	all	Thyrotoxicosis with diffuse goitre	1
2:203867991:A:G	rs231775	2	203867991	A	G	0.12136	0.0209	8.196	CTLA4	all	Thyrotoxicosis	1
2:227051116:G:A	rs1800517	2	227051116	G	A	-0.08731	0.01597	7.3388	COL4A4	all	Disorders of vitreous body	0
2:227298737:C:A	rs57611801	2	227298737	C	A	0.32511	0.04668	11.4808	COL4A3	all	Corneal ulcer	0
2:233693545:A:G	rs2070959	2	233693545	A	G	0.09018	0.01121	15.0683	UGT1A6	all	Cholelithiasis	1
2:233693556:A:C	rs1105879	2	233693556	A	C	0.09157	0.01092	16.3098	UGT1A6	all	Cholelithiasis, broad definition with cholecystitis	1
2:233693556:A:C	rs1105879	2	233693556	A	C	0.16779	0.02945	7.9149	UGT1A6	all	Cholecystitis	0
2:233729266:T:C	rs6431625	2	233729266	T	C	1.39798	0.11466	33.4689	UGT1A3	all	Disorders of porphyrin and bilirubin metabolism	1
2:240466111:A:G	rs2228331	2	240466111	A	G	-0.68277	0.12004	7.8904	GPC1	all	Acquired absence of organs, not elsewhere classified	0
2:241195850:G:A	rs77559646	2	241195850	G	A	-0.15871	0.02712	8.3129	ANO7	all	Hypertension, essential	1
3:12807323:T:C	rs11718898	3	12807323	T	C	0.06525	0.01001	10.1424	CAND2	all	Cardiac arrhythmias	1
3:12815994:C:T	rs2305397	3	12815994	C	T	0.0938	0.01337	11.6356	CAND2	all	Atrial fibrillation and flutter	1
3:37109666:T:C	rs36068826	3	37109666	T	C	0.50793	0.08373	8.8833	LRRFIP2	all	Follicular cysts of skin and subcutaneous tissue	0
3:38009720:G:A	rs75495843	3	38009720	G	A	1.13211	0.08964	35.8417	PLCD1	all	Follicular cysts of skin and subcutaneous tissue	1
3:38613787:G:A	rs45620037	3	38613787	G	A	-0.53336	0.07178	12.9664	SCN5A	all	Cardiac arrhythmias	1
3:38613787:G:A	rs45620037	3	38613787	G	A	-0.67936	0.10284	10.4029	SCN5A	all	Atrial fibrillation and flutter	1
3:48187876:C:A	rs146179438	3	48187876	C	A	-0.18721	0.03379	7.5193	CDC25A	all	Urolithiasis	1
3:51713272:G:A	rs116567227	3	51713272	G	A	-0.23042	0.04187	7.4297	GRM2	all	Calculus of kidney and ureter	0
3:51713272:G:A	rs116567227	3	51713272	G	A	-0.22098	0.04032	7.3716	GRM2	all	Urolithiasis	1
3:169796797:A:T	rs10936600	3	169796797	A	T	-0.09181	0.0133	11.2908	LRRC34	females	Leiomyoma of uterus	1
4:1002209:A:G	rs6811373	4	1002209	A	G	0.12039	0.01911	9.5254	IDUA	all	Fracture of forearm	1
4:47453083:T:C	rs150753801	4	47453083	T	C	0.80949	0.13316	8.9177	COMMD8	females	Leiomyoma of uterus	0
4:87845066:GGAAA:G	rs753138805	4	87845066	GGAAA	G	3.07032	0.41248	13.0084	MEPE	all	Otosclerosis	0
4:105275794:A:G	rs2454206	4	105275794	A	G	-0.06194	0.01063	8.2523	TET2	all	Chronic diseases of tonsils and adenoids	0
4:109816187:G:C	rs150273267	4	109816187	G	C	0.2115	0.03351	9.5586	GAR1	all	Cardiac arrhythmias	0
4:109816187:G:C	rs150273267	4	109816187	G	C	0.28146	0.04485	9.4564	GAR1	all	Atrial fibrillation and flutter	0
4:110488549:T:C	rs1126483	4	110488549	T	C	-0.10811	0.01358	14.7635	ENPEP	all	Atrial fibrillation and flutter	0
4:110488549:T:C	rs1126483	4	110488549	T	C	-0.055	0.00992	7.5339	ENPEP	all	Cardiac arrhythmias	0
4:110622340:G:A	rs143452464	4	110622340	G	A	0.28785	0.04736	8.9145	PITX2	all	Cardiac arrhythmias	1
4:110622340:G:A	rs143452464	4	110622340	G	A	0.36337	0.06273	8.1588	PITX2	all	Atrial fibrillation and flutter	1
4:147485937:A:G	rs192190120	4	147485937	A	G	-0.22446	0.04068	7.4631	EDNRA	all	Angina pectoris	0
4:150277928:G:A	rs2290846	4	150277928	G	A	0.11628	0.01304	18.329	LRBA	all	Cholelithiasis, broad definition with cholecystitis	1
4:150277928:G:A	rs2290846	4	150277928	G	A	0.1179	0.01326	18.2258	LRBA	all	Cholelithiasis	1
4:154586438:T:C	rs6050	4	154586438	T	C	0.21924	0.02488	17.9152	FGA	all	Phlebitis and thrombophlebitis (not including DVT)	1
4:154586438:T:C	rs6050	4	154586438	T	C	0.2631	0.0325	15.2453	FGA	all	Other embolism and thrombosis	0
5:1279370:T:C	rs776981958	5	1279370	T	C	7.21324	0.72228	22.7591	TERT	all	Idiopathic pulmonary fibrosis	0
5:1318376:G:A	rs33955038	5	1318376	G	A	0.18753	0.03186	8.4049	CLPTM1L	females	Leiomyoma of uterus	1
5:33951588:C:G	rs16891982	5	33951588	C	G	0.37248	0.05544	10.7355	SLC45A2	all	Other malignant neoplasms of skin (=non-melanoma skin cancer)	1
5:73780686:C:A	rs6453022	5	73780686	C	A	0.06319	0.0115	7.4067	ARHGEF28	all	Sensorineural hearing loss	0
5:132327369:T:C	rs272893	5	132327369	T	C	-0.07965	0.01342	8.5319	SLC22A4	all	Other and unspecified dermatitis	1
5:132340627:C:T	rs1050152	5	132340627	C	T	-0.08158	0.00931	17.7179	SLC22A4	all	Chronic lower respiratory diseases	0
5:132340627:C:T	rs1050152	5	132340627	C	T	-0.15221	0.02582	8.4278	SLC22A4	all	Nasal polyp	1
5:132660272:A:G	rs20541	5	132660272	A	G	-0.0625	0.00897	11.4883	IL13	all	Chronic lower respiratory diseases	0
5:132747766:G:C	rs803056	5	132747766	G	C	0.08743	0.01069	15.5458	CCNI2	all	Chronic lower respiratory diseases	0
5:132747766:G:C	rs803056	5	132747766	G	C	0.10005	0.01532	10.1879	CCNI2	all	Varicose veins	0
5:147828115:T:C	rs17107315	5	147828115	T	C	1.30995	0.13739	20.8222	SPINK1	all	Chronic pancreatitis	1
5:169588475:G:A	rs116483731	5	169588475	G	A	1.09636	0.13283	15.8135	SPDL1	all	Idiopathic pulmonary fibrosis	1
5:169588475:G:A	rs116483731	5	169588475	G	A	-0.25626	0.04111	9.3422	SPDL1	all	Other malignant neoplasms of skin (=non-melanoma skin cancer)	1
6:26090951:C:G	rs1799945	6	26090951	C	G	0.09797	0.01441	10.9809	HFE	all	Hypertension, essential	1
6:26092913:G:A	rs1800562	6	26092913	G	A	5.41526	0.30414	70.1908	HFE	all	Disorders of iron metabolism	1
6:26092913:G:A	rs1800562	6	26092913	G	A	1.60003	0.13013	34.017	HFE	all	Disorders of mineral metabolism	1
6:28287085:G:C	rs41269293	6	28287085	G	C	0.1418	0.02411	8.3886	PGBD1	all	Other specific joint derangements/joint disorders	0
6:29673552:G:A	rs61730330	6	29673552	G	A	-0.07933	0.01381	8.0403	ZFP57	all	Chronic diseases of tonsils and adenoids	0
6:30925350:G:A	rs9394021	6	30925350	G	A	0.4217	0.03674	29.7639	VARS2	all	Psoriatic and enteropathic arthropathies	1
[truncated: 335 more rows]

## Sheet: ST6 - MAF enrichment
ST6. Allele frequency enrichment between UKB and FG for sentinel CWAS variants
[truncated: 536 more rows]

[truncated: 8 more sheets: ST7 - ClinVar annotations, ST8 - Biomarkers list, ST9 - Biomarker associations, ST10 - Drug targets, ST11 - Drug Target Enrichment, ST12 - XPL-motif proteins, ST13 - Clustered MR, ST14 - PITX2c co-expression]
