# Supplementary material for: Genetic associations of protein-coding variants in human disease
Source: Nature. 2022 Feb 23;603(7899):95–102. doi: 10.1038/s41586-022-04394-w (PMC8891017; doi:10.1038/s41586-022-04394-w)
Supplement: Supplementary file 6 — This zipped file contains Supplementary Files 2a–c which show interactive surface plot of effects of cohort specific allele enrichment on inverse variant weighted meta-analysis z-scores (IVW uplift) across MAFs (up to MAF 1%). Uplift is defined as the ratio of meta-analysed IVW Z-score to the Z-score of an individual study. (a) theoretically predicted IVW uplift. (b) observed IVW uplift. (c) Median absolute relative error (MARE, %) between simulated and theoretical IVW uplift values. For each combination of MAF and allelic enrichment, we simulated 1,000 datasets for two binary variables reflecting disease status. Study sample size and disease prevalence were fixed (matching values estimates from UKB and FG), genomic effects were randomly sampled from the set of positive effect sizes in UKB and FG (Supplementary Table 3), MAF was varied from 0.01% to 1% and allele enrichment (in the smaller study) ranged from 1 to 50. Tooltip is available at top right for additional interactive options including zooming, panning and saving as static images. [file 41586_2022_4394_MOESM6_ESM.zip]

Archive with 3 entries (3 files):
- Supplementary_File_2a_submission3.html
- Supplementary_File_2c_submission3.html
- Supplementary_File_2b_submission3.html
